# Supplementary material for: (E)-1-[4-(Hex­yloxy)phen­yl]-3-(4-hy­droxy­phen­yl)prop-2-en-1-one
Source: Acta Crystallogr Sect E Struct Rep Online. 2010 Dec 18;67(Pt 1):o169–70. doi: 10.1107/S1600536810052086 (PMC3050273; doi:10.1107/S1600536810052086)
Supplement: Supplementary file 1 [file e-67-0o169-sup1.cif]

##############################################################################
###                                                                        ###
###        Electronic paper (Acta Crystallographica Section E)             ###
###                                                                        ###
##############################################################################
#                                                                            #
# This CIF contains the data in a paper accepted for publication in Acta     #
# Crystallographica Section E. It conforms to the requirements of Notes      #
# for Authors for Section E, and has been peer reviewed under the auspices   #
# of the IUCr Commission on Journals.                                        #
#                                                                            #
# Full details of the Crystallographic Information File format               #
# are given in the paper "The Crystallographic Information File (CIF):       #
# a New Standard Archive File for Crystallography" by S. R. Hall, F. H.      #
# Allen and I. D. Brown [Acta Cryst. (1991), A47, 655-685].                  #
#                                                                            #
# The current version of the core CIF dictionary is obtainable from          #
# ftp://ftp.iucr.org/pub/cif_core.dic. The current version number is 2.4.    #
#                                                                            #
# Software is freely available for graphical display of the structure(s) in  #
# this CIF.  For information consult the CIF home page http://www.iucr.org/  #
# cif/home.html                                                              #
#                                                                            #
# This file may be used for bona fide research purposes within the           #
# scientific community so long as proper attribution is given to the journal # 
# article from which it was obtained.                                        #
#                                                                            #
##############################################################################
                                             
data_global
_audit_creation_method     'form.cif (version 2.0)'
_journal_data_validation_number     ?
_journal_date_recd_electronic     2010-11-15
_journal_date_accepted     2010-12-12
_journal_name_full     'Acta Crystallographica, Section E'
_journal_year     2011
_journal_volume     67
_journal_issue      1
_journal_page_first     o169
_journal_page_last     o170
_journal_paper_category     QO
_journal_coeditor_code     FJ2369
_publ_contact_author_name     'Ibrahim Abdul Razak'
_publ_contact_author_address
;
      X-ray Crystallography Unit
      School of Physics
      Universiti Sains Malaysia
      11800 USM, Penang
      MALAYSIA
;
_publ_contact_author_email     'arazaki@usm.my'
_publ_contact_author_fax     '604 6579150'
_publ_contact_author_phone     '604 6535123'
_publ_section_title
;
(<i>E</i>)-1-[4-(Hexyloxy)phenyl]-3-(4-hydroxyphenyl)prop-2-en-1-one
;
loop_
    _publ_author_name
    _publ_author_footnote
    _publ_author_address
    'Zainab Ngaini' ?
;     Department of Chemistry
      Faculty of Resource Science and Technology
      Universiti Malaysia Sarawak
      94300 Kota Samarahan, Sarawak
      Malaysia
;
    'Siti Muhaini Haris Fadzillah' ?
;     Department of Chemistry
      Faculty of Resource Science and Technology
      Universiti Malaysia Sarawak
      94300 Kota Samarahan, Sarawak
      Malaysia
;
    'Hasnain Hussain' ?
;     Department of Molecular Biology
      Faculty of Resource Science and Technology
      Universiti Malaysia Sarawak
      94300 Kota Samarahan, Sarawak
      Malaysia
;
    'Ibrahim Abdul Razak'
;
Thomson Reuters ResearcherID: A-5599-2009.
;
;     X-ray Crystallography Unit
      School of Physics
      Universiti Sains Malaysia
      11800 USM, Penang
      Malaysia
;
    'Hoong-Kun Fun'
;
Additional correspondence author, e-mail: hkfun@usm.my.
Thomson Reuters ResearcherID: A-3561-2009.
;
;
      X-ray Crystallography Unit
      School of Physics
      Universiti Sains Malaysia
      11800 USM, Penang
      Malaysia
;
data_I
_audit_creation_method     SHELXL-97
_chemical_name_systematic
;
(<i>E</i>)-1-[4-(hexyloxy)phenyl]-3-(4-hydroxyphenyl)prop-2-en-1-one
;
_chemical_name_common     ?
_chemical_formula_moiety     'C21 H24 O3'
_chemical_formula_sum     'C21 H24 O3'
_chemical_formula_weight     324.40
_chemical_melting_point     ?
_symmetry_cell_setting     monoclinic
_symmetry_space_group_name_H-M     'P 21/c'
_symmetry_space_group_name_Hall     '-P 2ybc'
loop_
    _symmetry_equiv_pos_as_xyz
    'x, y, z'
    '-x, y+1/2, -z+1/2'
    '-x, -y, -z'
    'x, -y-1/2, z-1/2'
_cell_length_a     10.2807(2)
_cell_length_b     16.6322(2)
_cell_length_c     11.4736(2)
_cell_angle_alpha     90.00
_cell_angle_beta     113.4390(10)
_cell_angle_gamma     90.00
_cell_volume     1799.99(5)
_cell_formula_units_Z     4
_cell_measurement_reflns_used     9960
_cell_measurement_theta_min     2.29
_cell_measurement_theta_max     31.12
_cell_measurement_temperature     100
_exptl_crystal_description     'plate'
_exptl_crystal_colour     'yellow'
_exptl_crystal_size_max     0.528
_exptl_crystal_size_mid     0.456
_exptl_crystal_size_min     0.088
_exptl_crystal_density_diffrn     1.197
_exptl_crystal_density_meas     ?
_exptl_crystal_density_method     'not measured'
_exptl_crystal_F_000     696
_exptl_absorpt_coefficient_mu     0.079
_exptl_absorpt_correction_type     multi-scan
_exptl_absorpt_process_details     '(SADABS; Bruker, 2005)'
_exptl_absorpt_correction_T_min     0.9596
_exptl_absorpt_correction_T_max     0.9931
_exptl_special_details
;
The crystal was placed in the cold stream of an Oxford Cryosystems Cobra
open-flow nitrogen cryostat (Cosier & Glazer, 1986) operating at 100.0(1) K.
;
_diffrn_ambient_temperature     100
_diffrn_radiation_type     'MoK\a'
_diffrn_radiation_wavelength     0.71073
_diffrn_radiation_source     'sealed tube'
_diffrn_radiation_monochromator     'graphite'
_diffrn_measurement_device_type     'Bruker APEXII CCD area-detector'
_diffrn_measurement_method     '\p and \w'
_diffrn_detector_area_resol_mean     ?
_diffrn_reflns_number     35735
_diffrn_reflns_av_R_equivalents     0.0344
_diffrn_reflns_av_sigmaI/netI     0.0253
_diffrn_reflns_theta_min     2.16
_diffrn_reflns_theta_max     31.25
_diffrn_reflns_theta_full     31.25
_diffrn_measured_fraction_theta_max     0.997
_diffrn_measured_fraction_theta_full     0.997
_diffrn_reflns_limit_h_min     -15
_diffrn_reflns_limit_h_max     14
_diffrn_reflns_limit_k_min     -24
_diffrn_reflns_limit_k_max     24
_diffrn_reflns_limit_l_min     -16
_diffrn_reflns_limit_l_max     16
_diffrn_standards_number     0
_diffrn_standards_interval_count     ?
_diffrn_standards_interval_time     ?
_diffrn_standards_decay_%     ?
_refine_special_details
;
Refinement of <i>F</i>^2^ against ALL reflections. The weighted <i>R</i>-factor
<i>wR</i> and goodness of fit <i>S</i> are based on <i>F</i>^2^, conventional
<i>R</i>-factors <i>R</i> are based on <i>F</i>, with <i>F</i> set to zero for
negative <i>F</i>^2^. The threshold expression of <i>F</i>^2^ >
\s(<i>F</i>^2^) is used only for calculating <i>R</i>-factors(gt) <i>etc</i>.
and is not relevant to the choice of reflections for refinement.
<i>R</i>-factors based on <i>F</i>^2^ are statistically about twice as large
as those based on <i>F</i>, and <i>R</i>- factors based on ALL data will be
even larger.
;
_reflns_number_total     5839
_reflns_number_gt     4743
_reflns_threshold_expression     I>2\s(I)
_refine_ls_structure_factor_coef     Fsqd
_refine_ls_matrix_type     full
_refine_ls_R_factor_all     0.0606
_refine_ls_R_factor_gt     0.0476
_refine_ls_wR_factor_gt     0.1258
_refine_ls_wR_factor_ref     0.1350
_refine_ls_goodness_of_fit_ref     1.032
_refine_ls_restrained_S_all     1.032
_refine_ls_number_reflns     5839
_refine_ls_number_parameters     219
_refine_ls_number_restraints     0
_refine_ls_hydrogen_treatment     constr
_refine_ls_weighting_scheme     calc
_refine_ls_weighting_details
         'calc w=1/[\s^2^(Fo^2^)+(0.0702P)^2^+0.4086P] where P=(Fo^2^+2Fc^2^)/3'
_atom_sites_solution_hydrogens     geom
_atom_sites_solution_primary     direct
_atom_sites_solution_secondary     difmap
_refine_ls_shift/su_max     0.001
_refine_ls_shift/su_mean     0.000
_refine_diff_density_max     0.410
_refine_diff_density_min     -0.202
_refine_ls_extinction_method     none
_refine_ls_extinction_coef     ?
loop_
    _atom_type_symbol
    _atom_type_description
    _atom_type_scat_dispersion_real
    _atom_type_scat_dispersion_imag
    _atom_type_scat_source
    'C' 'C' 0.0033 0.0016
                         'International Tables Vol C Tables 4.2.6.8 and 6.1.1.4'
    'H' 'H' 0.0000 0.0000
                         'International Tables Vol C Tables 4.2.6.8 and 6.1.1.4'
    'O' 'O' 0.0106 0.0060
                         'International Tables Vol C Tables 4.2.6.8 and 6.1.1.4'
_computing_data_collection     'APEX2 (Bruker, 2005)'
_computing_cell_refinement     'SAINT (Bruker, 2005)'
_computing_data_reduction     'SAINT (Bruker, 2005)'
_computing_structure_solution     'SHELXTL (Sheldrick, 2008)'
_computing_structure_refinement     'SHELXTL (Sheldrick, 2008)'
_computing_molecular_graphics     'SHELXTL (Sheldrick, 2008)'
_computing_publication_material
                             'SHELXTL (Sheldrick, 2008) and PLATON (Spek, 2009)'
loop_
    _atom_site_type_symbol
    _atom_site_label
    _atom_site_fract_x
    _atom_site_fract_y
    _atom_site_fract_z
    _atom_site_U_iso_or_equiv
    _atom_site_adp_type
    _atom_site_calc_flag
    _atom_site_refinement_flags
    _atom_site_occupancy
    _atom_site_disorder_assembly
    _atom_site_disorder_group
    O O1 0.15448(9) 0.50631(5) 0.96314(7) 0.02611(17) Uani d . 1 . .
    O O2 -0.08883(8) 0.02224(4) 0.78756(7) 0.02446(16) Uani d . 1 . .
    H H2 -0.1115 0.0146 0.7095 0.037 Uiso calc R 1 . .
    O O3 0.37607(9) 0.61122(5) 1.53438(7) 0.02772(18) Uani d . 1 . .
    C C1 0.03955(11) 0.20205(6) 0.97710(9) 0.0226(2) Uani d . 1 . .
    H H1A 0.0805 0.2163 1.0645 0.027 Uiso calc R 1 . .
    C C2 0.00156(11) 0.12297(6) 0.94356(9) 0.0231(2) Uani d . 1 . .
    H H2A 0.0155 0.0836 1.0074 0.028 Uiso calc R 1 . .
    C C3 -0.05759(10) 0.10104(6) 0.81509(9) 0.02014(19) Uani d . 1 . .
    C C4 -0.08238(10) 0.15987(6) 0.72177(9) 0.02078(19) Uani d . 1 . .
    H H4A -0.1251 0.1457 0.6344 0.025 Uiso calc R 1 . .
    C C5 -0.04439(11) 0.23904(6) 0.75716(9) 0.02089(19) Uani d . 1 . .
    H H5A -0.0618 0.2787 0.6931 0.025 Uiso calc R 1 . .
    C C6 0.01911(10) 0.26189(6) 0.88518(9) 0.01983(18) Uani d . 1 . .
    C C7 0.06282(10) 0.34531(6) 0.91739(9) 0.02114(19) Uani d . 1 . .
    H H7A 0.0432 0.3814 0.8483 0.025 Uiso calc R 1 . .
    C C8 0.12779(10) 0.37647(6) 1.03444(9) 0.02112(19) Uani d . 1 . .
    H H8A 0.1482 0.3426 1.1062 0.025 Uiso calc R 1 . .
    C C9 0.16801(10) 0.46172(6) 1.05398(9) 0.01995(18) Uani d . 1 . .
    C C10 0.22628(10) 0.49587(6) 1.18407(9) 0.01980(19) Uani d . 1 . .
    C C11 0.24298(10) 0.45194(6) 1.29304(9) 0.02125(19) Uani d . 1 . .
    H H11A 0.2192 0.3964 1.2853 0.025 Uiso calc R 1 . .
    C C12 0.29373(11) 0.48771(6) 1.41261(10) 0.0228(2) Uani d . 1 . .
    H H12A 0.3043 0.4570 1.4856 0.027 Uiso calc R 1 . .
    C C13 0.32897(11) 0.56930(6) 1.42408(10) 0.0227(2) Uani d . 1 . .
    C C14 0.31631(11) 0.61369(6) 1.31623(10) 0.0256(2) Uani d . 1 . .
    H H14A 0.3432 0.6687 1.3244 0.031 Uiso calc R 1 . .
    C C15 0.26496(11) 0.57768(6) 1.19849(10) 0.0239(2) Uani d . 1 . .
    H H15A 0.2555 0.6085 1.1258 0.029 Uiso calc R 1 . .
    C C16 0.38894(11) 0.57030(7) 1.64912(10) 0.0251(2) Uani d . 1 . .
    H H16A 0.4594 0.5263 1.6688 0.030 Uiso calc R 1 . .
    H H16B 0.2966 0.5472 1.6399 0.030 Uiso calc R 1 . .
    C C17 0.43689(12) 0.63306(7) 1.75310(10) 0.0281(2) Uani d . 1 . .
    H H17A 0.3622 0.6745 1.7340 0.034 Uiso calc R 1 . .
    H H17B 0.5234 0.6597 1.7539 0.034 Uiso calc R 1 . .
    C C18 0.46809(12) 0.59804(7) 1.88375(10) 0.0269(2) Uani d . 1 . .
    H H18A 0.5392 0.5546 1.9007 0.032 Uiso calc R 1 . .
    H H18B 0.3803 0.5737 1.8838 0.032 Uiso calc R 1 . .
    C C19 0.52330(13) 0.65975(7) 1.99042(11) 0.0298(2) Uani d . 1 . .
    H H19A 0.4449 0.6959 1.9856 0.036 Uiso calc R 1 . .
    H H19B 0.5975 0.6928 1.9792 0.036 Uiso calc R 1 . .
    C C20 0.58473(13) 0.61976(7) 2.12078(11) 0.0321(2) Uani d . 1 . .
    H H20A 0.5103 0.5862 2.1308 0.038 Uiso calc R 1 . .
    H H20B 0.6628 0.5836 2.1247 0.038 Uiso calc R 1 . .
    C C21 0.64050(18) 0.67832(10) 2.23034(13) 0.0502(4) Uani d . 1 . .
    H H21A 0.6852 0.6485 2.3102 0.075 Uiso calc R 1 . .
    H H21B 0.5619 0.7105 2.2330 0.075 Uiso calc R 1 . .
    H H21C 0.7105 0.7139 2.2189 0.075 Uiso calc R 1 . .
loop_
    _atom_site_aniso_label
    _atom_site_aniso_U_11
    _atom_site_aniso_U_22
    _atom_site_aniso_U_33
    _atom_site_aniso_U_12
    _atom_site_aniso_U_13
    _atom_site_aniso_U_23
    O1 0.0332(4) 0.0223(3) 0.0210(4) 0.0006(3) 0.0089(3) 0.0028(3)
    O2 0.0315(4) 0.0194(3) 0.0214(4) -0.0027(3) 0.0093(3) -0.0019(3)
    O3 0.0343(4) 0.0242(4) 0.0233(4) -0.0042(3) 0.0100(3) -0.0070(3)
    C1 0.0279(5) 0.0224(4) 0.0164(4) -0.0004(4) 0.0076(4) -0.0011(3)
    C2 0.0293(5) 0.0217(4) 0.0179(4) 0.0000(4) 0.0091(4) 0.0016(3)
    C3 0.0213(4) 0.0196(4) 0.0199(4) -0.0004(3) 0.0086(4) -0.0015(3)
    C4 0.0230(4) 0.0220(4) 0.0167(4) 0.0003(4) 0.0073(4) -0.0018(3)
    C5 0.0243(4) 0.0214(4) 0.0164(4) 0.0012(4) 0.0075(4) 0.0011(3)
    C6 0.0220(4) 0.0200(4) 0.0177(4) 0.0002(3) 0.0081(3) -0.0011(3)
    C7 0.0225(4) 0.0205(4) 0.0202(4) 0.0008(3) 0.0083(4) 0.0004(3)
    C8 0.0233(4) 0.0191(4) 0.0201(4) 0.0002(3) 0.0076(4) 0.0002(3)
    C9 0.0185(4) 0.0201(4) 0.0201(4) 0.0016(3) 0.0064(3) -0.0002(3)
    C10 0.0179(4) 0.0193(4) 0.0205(4) 0.0007(3) 0.0058(3) -0.0008(3)
    C11 0.0214(4) 0.0202(4) 0.0213(5) -0.0028(3) 0.0077(4) -0.0016(3)
    C12 0.0229(4) 0.0239(5) 0.0207(5) -0.0029(4) 0.0078(4) -0.0017(4)
    C13 0.0209(4) 0.0231(5) 0.0226(5) -0.0015(4) 0.0071(4) -0.0049(4)
    C14 0.0283(5) 0.0183(4) 0.0274(5) -0.0006(4) 0.0082(4) -0.0025(4)
    C15 0.0265(5) 0.0197(4) 0.0234(5) 0.0011(4) 0.0076(4) 0.0015(4)
    C16 0.0247(5) 0.0269(5) 0.0234(5) -0.0025(4) 0.0093(4) -0.0054(4)
    C17 0.0294(5) 0.0276(5) 0.0256(5) -0.0027(4) 0.0091(4) -0.0088(4)
    C18 0.0260(5) 0.0267(5) 0.0257(5) -0.0008(4) 0.0077(4) -0.0071(4)
    C19 0.0310(5) 0.0274(5) 0.0271(5) 0.0000(4) 0.0074(4) -0.0078(4)
    C20 0.0324(6) 0.0314(6) 0.0295(6) 0.0017(5) 0.0093(5) -0.0061(4)
    C21 0.0633(10) 0.0464(8) 0.0306(7) -0.0042(7) 0.0078(6) -0.0100(6)
_geom_special_details
;
All e.s.d.'s (except the e.s.d. in the dihedral angle between two l.s. planes)
are estimated using the full covariance matrix. The cell e.s.d.'s are taken
into account individually in the estimation of e.s.d.'s in distances, angles
and torsion angles; correlations between e.s.d.'s in cell parameters are only
used when they are defined by crystal symmetry. An approximate (isotropic)
treatment of cell e.s.d.'s is used for estimating e.s.d.'s involving l.s.
planes.
;
loop_
    _geom_bond_atom_site_label_1
    _geom_bond_atom_site_label_2
    _geom_bond_site_symmetry_2
    _geom_bond_distance
    _geom_bond_publ_flag
    O1 C9 . 1.2410(12) ?
    O2 C3 . 1.3563(12) ?
    O2 H2 . 0.8400 ?
    O3 C13 . 1.3545(12) ?
    O3 C16 . 1.4406(13) ?
    C1 C2 . 1.3824(14) ?
    C1 C6 . 1.4039(14) ?
    C1 H1A . 0.9500 ?
    C2 C3 . 1.4009(14) ?
    C2 H2A . 0.9500 ?
    C3 C4 . 1.3971(13) ?
    C4 C5 . 1.3874(14) ?
    C4 H4A . 0.9500 ?
    C5 C6 . 1.4019(13) ?
    C5 H5A . 0.9500 ?
    C6 C7 . 1.4598(14) ?
    C7 C8 . 1.3435(14) ?
    C7 H7A . 0.9500 ?
    C8 C9 . 1.4690(13) ?
    C8 H8A . 0.9500 ?
    C9 C10 . 1.4826(14) ?
    C10 C11 . 1.3985(14) ?
    C10 C15 . 1.4088(14) ?
    C11 C12 . 1.3925(14) ?
    C11 H11A . 0.9500 ?
    C12 C13 . 1.3971(14) ?
    C12 H12A . 0.9500 ?
    C13 C14 . 1.4018(15) ?
    C14 C15 . 1.3766(15) ?
    C14 H14A . 0.9500 ?
    C15 H15A . 0.9500 ?
    C16 C17 . 1.5127(14) ?
    C16 H16A . 0.9900 ?
    C16 H16B . 0.9900 ?
    C17 C18 . 1.5187(16) ?
    C17 H17A . 0.9900 ?
    C17 H17B . 0.9900 ?
    C18 C19 . 1.5235(15) ?
    C18 H18A . 0.9900 ?
    C18 H18B . 0.9900 ?
    C19 C20 . 1.5253(17) ?
    C19 H19A . 0.9900 ?
    C19 H19B . 0.9900 ?
    C20 C21 . 1.5113(18) ?
    C20 H20A . 0.9900 ?
    C20 H20B . 0.9900 ?
    C21 H21A . 0.9800 ?
    C21 H21B . 0.9800 ?
    C21 H21C . 0.9800 ?
loop_
    _geom_angle_atom_site_label_1
    _geom_angle_atom_site_label_2
    _geom_angle_atom_site_label_3
    _geom_angle_site_symmetry_1
    _geom_angle_site_symmetry_3
    _geom_angle
    _geom_angle_publ_flag
    C3 O2 H2 . . 109.5 ?
    C13 O3 C16 . . 118.65(8) ?
    C2 C1 C6 . . 121.61(9) ?
    C2 C1 H1A . . 119.2 ?
    C6 C1 H1A . . 119.2 ?
    C1 C2 C3 . . 119.80(9) ?
    C1 C2 H2A . . 120.1 ?
    C3 C2 H2A . . 120.1 ?
    O2 C3 C4 . . 122.97(9) ?
    O2 C3 C2 . . 117.40(9) ?
    C4 C3 C2 . . 119.64(9) ?
    C5 C4 C3 . . 119.74(9) ?
    C5 C4 H4A . . 120.1 ?
    C3 C4 H4A . . 120.1 ?
    C4 C5 C6 . . 121.57(9) ?
    C4 C5 H5A . . 119.2 ?
    C6 C5 H5A . . 119.2 ?
    C5 C6 C1 . . 117.59(9) ?
    C5 C6 C7 . . 119.41(9) ?
    C1 C6 C7 . . 122.99(9) ?
    C8 C7 C6 . . 126.90(9) ?
    C8 C7 H7A . . 116.6 ?
    C6 C7 H7A . . 116.6 ?
    C7 C8 C9 . . 121.52(9) ?
    C7 C8 H8A . . 119.2 ?
    C9 C8 H8A . . 119.2 ?
    O1 C9 C8 . . 121.19(9) ?
    O1 C9 C10 . . 118.82(9) ?
    C8 C9 C10 . . 119.99(9) ?
    C11 C10 C15 . . 118.10(9) ?
    C11 C10 C9 . . 123.83(9) ?
    C15 C10 C9 . . 118.06(9) ?
    C12 C11 C10 . . 121.48(9) ?
    C12 C11 H11A . . 119.3 ?
    C10 C11 H11A . . 119.3 ?
    C11 C12 C13 . . 119.29(10) ?
    C11 C12 H12A . . 120.4 ?
    C13 C12 H12A . . 120.4 ?
    O3 C13 C12 . . 124.81(10) ?
    O3 C13 C14 . . 115.26(9) ?
    C12 C13 C14 . . 119.93(9) ?
    C15 C14 C13 . . 120.12(10) ?
    C15 C14 H14A . . 119.9 ?
    C13 C14 H14A . . 119.9 ?
    C14 C15 C10 . . 121.04(10) ?
    C14 C15 H15A . . 119.5 ?
    C10 C15 H15A . . 119.5 ?
    O3 C16 C17 . . 106.11(9) ?
    O3 C16 H16A . . 110.5 ?
    C17 C16 H16A . . 110.5 ?
    O3 C16 H16B . . 110.5 ?
    C17 C16 H16B . . 110.5 ?
    H16A C16 H16B . . 108.7 ?
    C16 C17 C18 . . 112.85(9) ?
    C16 C17 H17A . . 109.0 ?
    C18 C17 H17A . . 109.0 ?
    C16 C17 H17B . . 109.0 ?
    C18 C17 H17B . . 109.0 ?
    H17A C17 H17B . . 107.8 ?
    C17 C18 C19 . . 113.55(9) ?
    C17 C18 H18A . . 108.9 ?
    C19 C18 H18A . . 108.9 ?
    C17 C18 H18B . . 108.9 ?
    C19 C18 H18B . . 108.9 ?
    H18A C18 H18B . . 107.7 ?
    C18 C19 C20 . . 111.76(10) ?
    C18 C19 H19A . . 109.3 ?
    C20 C19 H19A . . 109.3 ?
    C18 C19 H19B . . 109.3 ?
    C20 C19 H19B . . 109.3 ?
    H19A C19 H19B . . 107.9 ?
    C21 C20 C19 . . 114.00(11) ?
    C21 C20 H20A . . 108.8 ?
    C19 C20 H20A . . 108.8 ?
    C21 C20 H20B . . 108.8 ?
    C19 C20 H20B . . 108.8 ?
    H20A C20 H20B . . 107.6 ?
    C20 C21 H21A . . 109.5 ?
    C20 C21 H21B . . 109.5 ?
    H21A C21 H21B . . 109.5 ?
    C20 C21 H21C . . 109.5 ?
    H21A C21 H21C . . 109.5 ?
    H21B C21 H21C . . 109.5 ?
loop_
    _geom_torsion_atom_site_label_1
    _geom_torsion_atom_site_label_2
    _geom_torsion_atom_site_label_3
    _geom_torsion_atom_site_label_4
    _geom_torsion_site_symmetry_1
    _geom_torsion_site_symmetry_2
    _geom_torsion_site_symmetry_3
    _geom_torsion_site_symmetry_4
    _geom_torsion
    _geom_torsion_publ_flag
    C6 C1 C2 C3 . . . . 0.63(16) ?
    C1 C2 C3 O2 . . . . 177.98(9) ?
    C1 C2 C3 C4 . . . . -2.28(15) ?
    O2 C3 C4 C5 . . . . -178.39(9) ?
    C2 C3 C4 C5 . . . . 1.89(15) ?
    C3 C4 C5 C6 . . . . 0.16(15) ?
    C4 C5 C6 C1 . . . . -1.76(15) ?
    C4 C5 C6 C7 . . . . 177.29(9) ?
    C2 C1 C6 C5 . . . . 1.36(15) ?
    C2 C1 C6 C7 . . . . -177.65(10) ?
    C5 C6 C7 C8 . . . . -178.26(10) ?
    C1 C6 C7 C8 . . . . 0.73(16) ?
    C6 C7 C8 C9 . . . . 179.19(9) ?
    C7 C8 C9 O1 . . . . -6.32(15) ?
    C7 C8 C9 C10 . . . . 173.83(9) ?
    O1 C9 C10 C11 . . . . 178.37(9) ?
    C8 C9 C10 C11 . . . . -1.77(14) ?
    O1 C9 C10 C15 . . . . -0.58(14) ?
    C8 C9 C10 C15 . . . . 179.28(9) ?
    C15 C10 C11 C12 . . . . 1.21(15) ?
    C9 C10 C11 C12 . . . . -177.74(9) ?
    C10 C11 C12 C13 . . . . -0.09(15) ?
    C16 O3 C13 C12 . . . . -1.30(15) ?
    C16 O3 C13 C14 . . . . 178.63(9) ?
    C11 C12 C13 O3 . . . . 178.38(9) ?
    C11 C12 C13 C14 . . . . -1.55(15) ?
    O3 C13 C14 C15 . . . . -177.87(9) ?
    C12 C13 C14 C15 . . . . 2.07(16) ?
    C13 C14 C15 C10 . . . . -0.93(16) ?
    C11 C10 C15 C14 . . . . -0.70(15) ?
    C9 C10 C15 C14 . . . . 178.32(9) ?
    C13 O3 C16 C17 . . . . -177.53(9) ?
    O3 C16 C17 C18 . . . . -175.01(9) ?
    C16 C17 C18 C19 . . . . 177.23(9) ?
    C17 C18 C19 C20 . . . . -166.95(10) ?
    C18 C19 C20 C21 . . . . -179.71(11) ?
loop_
    _geom_hbond_atom_site_label_D
    _geom_hbond_atom_site_label_H
    _geom_hbond_atom_site_label_A
    _geom_hbond_site_symmetry_A
    _geom_hbond_distance_DH
    _geom_hbond_distance_HA
    _geom_hbond_distance_DA
    _geom_hbond_angle_DHA
    _geom_hbond_publ_flag
    O2 H2 O1 2_546 0.84 1.86 2.6940(10)
                                      175 yes
    C4 H4A O1 2_546 0.95 2.54 3.2130(10)
                                       128 yes
    C16 H16A Cg2 3_668 0.99 2.77 3.6660(10)
                                          151 yes
