# Supplementary material for: (E)-1-[4-(Hex­yloxy)phen­yl]-3-(4-hy­droxy­phen­yl)prop-2-en-1-one
Source: Acta Crystallogr Sect E Struct Rep Online. 2010 Dec 18;67(Pt 1):o169–70. doi: 10.1107/S1600536810052086 (PMC3050273; doi:10.1107/S1600536810052086)
Supplement: Supplementary file 2 [file e-67-0o169-Isup2.hkl]

# 
# h,k,l, Fc-squared, Fo-squared, sigma(Fo-squared) and status flag 
# 
data_I
_shelx_title ' usm11m in P2(1)/c     (100K)' 
_shelx_refln_list_code          4 
_shelx_F_calc_maximum      275.91 
_exptl_crystal_F_000       696.00 
_reflns_d_resolution_high  0.6850 
 
loop_ 
 _symmetry_equiv_pos_as_xyz 
 'x, y, z' 
 '-x, y+1/2, -z+1/2' 
 '-x, -y, -z' 
 'x, -y-1/2, z-1/2' 
 
_cell_length_a    10.2807 
_cell_length_b    16.6322 
_cell_length_c    11.4736 
_cell_angle_alpha  90.000 
_cell_angle_beta  113.439 
_cell_angle_gamma  90.000 
 
_shelx_F_squared_multiplier     1.000 
 
loop_ 
 _refln_index_h 
 _refln_index_k 
 _refln_index_l 
 _refln_F_squared_calc 
 _refln_F_squared_meas 
 _refln_F_squared_sigma 
 _refln_observed_status 
   1   0   0     1821.10     1478.57     42.33 o 
   2   0   0     5206.89     5252.41     59.07 o 
   3   0   0     3747.35     3812.89     35.70 o 
   4   0   0       71.39       44.48      1.73 o 
   5   0   0       79.29       79.65      2.21 o 
   6   0   0       51.04       47.45      1.98 o 
   7   0   0       21.39       24.00      1.78 o 
   8   0   0        9.19        9.60      1.96 o 
   9   0   0      112.94      108.83      3.97 o 
  10   0   0      128.83      126.03      5.10 o 
  11   0   0       37.88       33.53      4.91 o 
  12   0   0        9.83        9.71      2.93 o 
  13   0   0      148.25      156.00      7.33 o 
   1   1   0      174.16      166.94      3.13 o 
   2   1   0     1029.96     1107.24     13.81 o 
   3   1   0       37.29       46.12      1.15 o 
   4   1   0      228.63      220.02      2.44 o 
   5   1   0        3.43        1.47      0.52 o 
   6   1   0        5.55        7.17      0.77 o 
   7   1   0       32.67       34.38      1.33 o 
   8   1   0       92.94       94.51      2.27 o 
   9   1   0      136.22      144.24      3.76 o 
  10   1   0       79.51       82.24      2.99 o 
  11   1   0       32.60       29.52      2.31 o 
  12   1   0        4.32        6.77      1.91 o 
  13   1   0        6.31        8.84      2.51 o 
   0   2   0    10188.70     9483.45    490.99 o 
   1   2   0     1021.99     1015.03      8.04 o 
   2   2   0    15909.99    16353.23    148.96 o 
   3   2   0     2842.95     2949.03     20.39 o 
   4   2   0      448.56      450.20      3.94 o 
   5   2   0      285.06      289.11      3.21 o 
   6   2   0       41.18       45.31      1.42 o 
   7   2   0       63.70       66.44      1.84 o 
   8   2   0       20.26       19.41      1.48 o 
   9   2   0        0.31       -0.31      1.05 o 
  10   2   0        7.49        8.09      1.57 o 
  11   2   0        2.52        4.87      1.60 o 
  12   2   0       82.16       81.04      3.57 o 
  13   2   0      153.78      141.34      8.63 o 
   1   3   0     3286.11     3454.12     26.09 o 
   2   3   0     5386.63     5615.11     42.26 o 
   3   3   0     1590.23     1632.04     12.45 o 
   4   3   0     1169.02     1232.49      8.43 o 
   5   3   0        5.66       13.39      0.79 o 
   6   3   0       49.38       56.99      1.51 o 
   7   3   0       28.53       34.50      1.59 o 
   8   3   0       33.84       28.58      1.66 o 
   9   3   0        8.97        5.68      1.13 o 
  10   3   0       54.51       50.38      2.75 o 
  11   3   0       38.67       36.63      2.44 o 
  12   3   0        0.61        0.83      1.93 o 
  13   3   0       13.93       19.04      3.36 o 
   0   4   0     4252.50     4156.90     63.49 o 
   1   4   0     9440.79     9717.63     66.55 o 
   2   4   0     3715.98     3956.28     25.22 o 
   3   4   0      796.91      796.31      7.09 o 
   4   4   0      499.42      542.46      4.96 o 
   5   4   0        2.20       11.78      0.70 o 
   6   4   0       42.93       48.00      1.54 o 
   7   4   0       11.90       12.64      1.03 o 
   8   4   0        4.98        3.12      1.05 o 
   9   4   0       28.06       26.50      1.75 o 
  10   4   0        2.45        2.09      1.49 o 
  11   4   0        7.53        6.95      2.13 o 
  12   4   0        0.01        2.73      2.13 o 
  13   4   0        0.24        3.09      2.30 o 
   1   5   0      100.94      100.10      1.14 o 
   2   5   0        0.28        0.68      0.33 o 
   3   5   0     1800.49     1769.62     14.36 o 
   4   5   0      404.73      443.62      5.02 o 
   5   5   0        0.00       -0.22      0.55 o 
   6   5   0        0.18       -0.05      0.72 o 
   7   5   0        2.77        2.96      0.94 o 
   8   5   0        5.56        6.60      1.36 o 
   9   5   0       12.17       13.08      1.64 o 
  10   5   0       16.85        9.86      2.78 o 
  11   5   0       14.14       10.58      2.71 o 
  12   5   0       61.51       62.15      4.15 o 
  13   5   0       10.74       11.55      2.86 o 
   0   6   0      179.19      220.53      6.16 o 
   1   6   0      716.39      726.53      5.82 o 
   2   6   0      179.21      200.95      2.07 o 
   3   6   0     3325.55     3654.51     28.44 o 
   4   6   0      549.52      515.66      6.17 o 
   5   6   0      597.75      604.38      6.71 o 
   6   6   0       38.56       47.36      1.57 o 
   7   6   0       59.12       70.70      2.78 o 
   8   6   0       79.64       74.82      3.50 o 
   9   6   0        4.49        4.26      1.56 o 
  10   6   0       11.44        8.66      1.86 o 
  11   6   0       13.64        8.53      2.60 o 
  12   6   0       13.86       14.68      3.11 o 
  13   6   0       58.80       51.85      4.15 o 
   1   7   0     2273.69     2448.03     17.55 o 
   2   7   0     1917.45     1994.90     14.06 o 
   3   7   0       88.88       90.43      1.52 o 
   4   7   0       27.84       28.22      1.28 o 
   5   7   0      214.87      260.41      4.58 o 
   6   7   0      225.70      271.91      4.17 o 
   7   7   0      552.94      565.40      8.26 o 
   8   7   0        3.97        4.78      1.45 o 
   9   7   0      187.00      186.36      5.17 o 
  10   7   0      165.38      160.95      5.08 o 
  11   7   0        8.79        8.59      2.44 o 
  12   7   0      122.58      118.75      6.22 o 
  13   7   0       16.91       23.46      3.26 o 
   0   8   0     4573.63     5031.98     65.37 o 
   1   8   0     1731.11     1901.70     14.02 o 
   2   8   0      711.51      801.41      6.14 o 
   3   8   0       65.72       66.48      1.35 o 
   4   8   0       12.44        6.79      0.87 o 
   5   8   0       54.46       50.07      2.08 o 
   6   8   0       11.88       18.28      2.50 o 
   7   8   0      400.45      404.95      7.54 o 
   8   8   0       11.85       11.52      2.06 o 
   9   8   0       72.29       75.09      3.54 o 
  10   8   0       30.93       28.79      2.75 o 
  11   8   0       23.33       23.00      3.02 o 
  12   8   0       37.19       37.57      4.15 o 
  13   8   0       21.96       22.40      8.58 o 
   1   9   0      530.63      653.52      5.66 o 
   2   9   0      344.70      404.57      3.67 o 
   3   9   0      634.21      655.86      5.55 o 
   4   9   0       72.77       71.34      2.00 o 
   5   9   0        0.76        0.45      0.81 o 
   6   9   0       29.46       26.95      2.45 o 
   7   9   0        0.48       -0.86      1.44 o 
   8   9   0       49.78       50.28      3.96 o 
   9   9   0       51.39       56.92      4.10 o 
  10   9   0       15.68       12.46      2.18 o 
  11   9   0       10.82       12.43      2.47 o 
  12   9   0       46.34       45.21      4.57 o 
   0  10   0      431.09      436.22      8.72 o 
   1  10   0       90.21       92.68      1.55 o 
   2  10   0      156.68      180.91      2.18 o 
   3  10   0       10.42       14.43      0.80 o 
   4  10   0       67.79       73.65      2.22 o 
   5  10   0        6.49        5.85      1.45 o 
   6  10   0       18.15       22.48      2.36 o 
   7  10   0        9.48       11.33      2.24 o 
   8  10   0        0.83        0.18      1.71 o 
   9  10   0        3.41        4.44      2.09 o 
  10  10   0        1.13        1.15      1.98 o 
  11  10   0       22.18       17.15      3.05 o 
  12  10   0      113.82      105.35      5.63 o 
   1  11   0       44.56       48.94      1.12 o 
   2  11   0       10.26        8.36      0.62 o 
   3  11   0      202.34      260.90      3.01 o 
   4  11   0        0.03        0.29      0.69 o 
   5  11   0        3.22        4.09      1.54 o 
   6  11   0        6.11        7.41      1.87 o 
   7  11   0       54.33       51.62      3.79 o 
   8  11   0      241.87      251.38      8.04 o 
   9  11   0       14.35       18.71      3.17 o 
  10  11   0       92.20       96.71      6.11 o 
  11  11   0        0.05        3.71      2.30 o 
  12  11   0        9.76        9.53      3.40 o 
   0  12   0      126.43      110.77      3.73 o 
   1  12   0        4.21        2.56      0.63 o 
   2  12   0       10.86       12.68      0.71 o 
   3  12   0        1.02        0.81      0.49 o 
   4  12   0       88.13       70.79      3.06 o 
   5  12   0      224.25      187.94      5.71 o 
   6  12   0        1.83       -1.08      1.27 o 
   7  12   0      280.74      249.48      8.38 o 
   8  12   0        3.87        2.10      1.90 o 
   9  12   0       88.84       95.12      6.21 o 
  10  12   0        3.50        2.25      2.30 o 
  11  12   0        0.47        4.23      2.66 o 
   1  13   0       90.48       98.91      2.03 o 
   2  13   0     1031.89      937.05      7.84 o 
   3  13   0      435.03      472.42      5.06 o 
   4  13   0      106.07      120.32      3.86 o 
   5  13   0      131.90      128.94      4.79 o 
   6  13   0       11.42       12.11      2.24 o 
   7  13   0       12.33       12.31      2.38 o 
   8  13   0        1.24        1.78      1.86 o 
   9  13   0       22.17       25.24      3.66 o 
  10  13   0       30.90       28.38      4.00 o 
  11  13   0       14.59       16.39      3.53 o 
   0  14   0       35.57       47.87      4.68 o 
   1  14   0        3.55        3.88      0.71 o 
   2  14   0      193.10      168.18      2.41 o 
   3  14   0       47.22       63.84      2.37 o 
   4  14   0       19.64       10.78      1.69 o 
   5  14   0        8.47       15.33      2.21 o 
   6  14   0       43.55       45.95      3.54 o 
   7  14   0       28.08       14.43      2.59 o 
   8  14   0        0.62        2.01      1.96 o 
   9  14   0        4.13        4.88      2.30 o 
  10  14   0        0.05        2.91      2.39 o 
  11  14   0       12.89       19.72      4.15 o 
   1  15   0      115.03      101.90      2.26 o 
   2  15   0      270.04      226.22      2.96 o 
   3  15   0       33.36       30.51      2.43 o 
   4  15   0      118.98      105.62      3.84 o 
   5  15   0        2.29        4.81      1.69 o 
   6  15   0       31.86       32.02      3.40 o 
   7  15   0      223.25      232.93      7.90 o 
   8  15   0        2.08        1.62      2.01 o 
   9  15   0       15.18        8.43      2.56 o 
  10  15   0        0.94        3.74      2.79 o 
   0  16   0      186.17      165.25      6.00 o 
   1  16   0       40.69       33.03      1.74 o 
   2  16   0      203.33      157.08      3.19 o 
   3  16   0      184.39      174.54      4.58 o 
   4  16   0       15.83       12.07      1.80 o 
   5  16   0      350.94      336.48     12.29 o 
   6  16   0       68.17       62.50      4.16 o 
   7  16   0      323.37      335.44      9.50 o 
   8  16   0      140.90      144.42     10.28 o 
   9  16   0      130.38      130.22      7.73 o 
  10  16   0        2.98        5.66      2.76 o 
   1  17   0       72.28       63.00      4.61 o 
   2  17   0        1.93        1.65      0.87 o 
   3  17   0        7.10        2.97      1.26 o 
   4  17   0      108.61       95.57      4.12 o 
   5  17   0        0.00        0.84      1.56 o 
   6  17   0        4.57        5.42      2.56 o 
   7  17   0        0.62        0.86      2.07 o 
   8  17   0        1.57        3.54      2.37 o 
   9  17   0        9.86       11.96      2.94 o 
   0  18   0      236.84      176.94     11.59 o 
   1  18   0       41.23       45.67      3.20 o 
   2  18   0       55.36       44.65      2.74 o 
   3  18   0        0.01       -0.06      1.02 o 
   4  18   0        8.51        9.99      1.90 o 
   5  18   0        0.15        2.61      1.74 o 
   6  18   0        6.33        5.57      3.61 o 
   7  18   0       33.87       31.96      5.72 o 
   8  18   0        8.57        7.32      2.79 o 
   9  18   0        1.40        5.37      2.53 o 
   1  19   0       95.38       88.47      6.92 o 
   2  19   0        3.75        7.85      1.69 o 
   3  19   0        2.63        3.56      1.28 o 
   4  19   0       33.14       29.46      2.68 o 
   5  19   0       78.81       88.66      4.91 o 
   6  19   0       69.36       64.58      6.16 o 
   7  19   0       10.31        9.23      4.38 o 
   8  19   0        1.74        3.16      3.19 o 
   0  20   0        1.20        1.30      2.83 o 
   1  20   0       50.05       60.10      4.74 o 
   2  20   0        5.52       13.49      2.12 o 
   3  20   0       59.47       65.12      3.07 o 
   4  20   0      143.78      150.61      5.64 o 
   5  20   0        2.41        1.47      1.78 o 
   6  20   0        6.13        8.67      2.23 o 
   7  20   0      105.57      116.10      6.56 o 
   1  21   0       23.72       21.03      6.01 o 
   2  21   0       14.87       16.78      2.23 o 
   3  21   0       60.97       69.09      3.15 o 
   4  21   0        2.39        3.06      1.76 o 
   5  21   0      260.38      296.13      8.43 o 
   6  21   0        3.95        8.89      2.35 o 
   1  22   0        4.76       17.79      6.75 o 
   2  22   0      100.19      102.29      9.51 o 
   3  22   0      211.52      222.18      8.06 o 
   4  22   0       63.65       70.27      6.35 o 
   5  22   0       78.79       92.79      4.82 o 
   2  23   0      103.40      112.14     13.74 o 
   3  23   0      179.10      186.66      7.40 o 
   4  23   0       80.09      104.25      4.82 o 
   2  24   0       23.57       37.88     10.09 o 
 -14   1   1        6.21        4.05      2.43 o 
 -13   1   1        7.32        4.15      1.97 o 
 -12   1   1        3.85        3.72      1.61 o 
 -11   1   1        4.48        7.28      1.68 o 
 -10   1   1        0.44        0.34      1.04 o 
  -9   1   1       19.81       18.49      1.37 o 
  -8   1   1        5.94        5.94      0.90 o 
  -7   1   1      165.29      153.23      2.51 o 
  -6   1   1        7.81        7.34      0.74 o 
  -5   1   1       28.76       23.98      0.94 o 
  -4   1   1      218.09      237.68      2.52 o 
  -3   1   1    76126.06    73504.60    763.36 o 
  -2   1   1        0.03        0.24      0.42 o 
  -1   1   1     1658.97     1791.47     20.54 o 
   0   1   1      410.09      427.28      5.93 o 
   1   1   1       27.38       30.55      0.71 o 
   2   1   1      375.46      391.15      4.25 o 
   3   1   1      232.69      219.69      2.30 o 
   4   1   1        3.66        3.79      0.51 o 
   5   1   1        7.53       11.42      0.75 o 
   6   1   1      155.61      160.99      2.21 o 
   7   1   1       59.84       66.41      1.78 o 
   8   1   1        8.63        6.65      1.28 o 
   9   1   1      224.64      228.29      4.56 o 
  10   1   1      641.70      628.39      9.41 o 
  11   1   1        0.57        2.10      1.54 o 
  12   1   1       21.09       22.51      2.48 o 
  13   1   1       12.63        9.05      2.29 o 
 -14   2   1       21.02       10.88      2.70 o 
 -13   2   1       63.45       67.20      4.24 o 
 -12   2   1       26.93       24.83      2.42 o 
 -11   2   1       39.77       37.95      2.50 o 
 -10   2   1        1.38        1.74      1.36 o 
  -9   2   1        0.24        0.20      0.95 o 
  -8   2   1        2.03       -0.29      0.84 o 
  -7   2   1       18.69       19.06      1.09 o 
  -6   2   1      922.04      971.06      7.91 o 
  -5   2   1     1208.32     1356.61     10.47 o 
  -4   2   1       36.69       51.57      1.38 o 
  -3   2   1    11599.77    11755.49     79.84 o 
  -2   2   1     9535.37     9676.23     93.27 o 
  -1   2   1     1457.67     1469.44     14.35 o 
   0   2   1     2503.16     2570.20     22.85 o 
   1   2   1     9293.20     9461.61     91.88 o 
   2   2   1      939.92     1031.31      8.24 o 
   3   2   1      208.17      204.84      2.15 o 
   4   2   1        4.27        5.20      0.52 o 
   5   2   1      278.56      273.01      2.92 o 
   6   2   1       66.16       84.08      1.83 o 
   7   2   1       82.20       73.59      1.96 o 
   8   2   1        3.33        2.96      1.05 o 
   9   2   1        4.75        3.79      1.34 o 
  10   2   1        9.06       11.18      1.76 o 
  11   2   1       19.43       23.27      2.40 o 
  12   2   1      106.93      111.82      4.11 o 
  13   2   1       28.19       35.87      3.41 o 
 -13   3   1        4.10        8.38      2.35 o 
 -12   3   1        2.55        2.52      1.62 o 
 -11   3   1       30.13       31.82      2.48 o 
 -10   3   1       34.71       34.89      2.15 o 
  -9   3   1        2.21       -0.05      1.08 o 
  -8   3   1       11.68        9.03      1.15 o 
  -7   3   1       27.26       31.10      1.81 o 
  -6   3   1     1704.97     1803.89     13.28 o 
  -5   3   1     5022.68     5446.25     34.90 o 
  -4   3   1      273.04      287.51      2.88 o 
  -3   3   1        2.58        4.18      0.69 o 
  -2   3   1     2904.87     2972.88     25.02 o 
  -1   3   1    11685.72    11893.31     98.72 o 
   0   3   1      272.03      282.57      2.74 o 
   1   3   1       42.53       47.50      0.81 o 
   2   3   1       41.81       31.96      0.96 o 
   3   3   1        6.19        3.32      0.37 o 
   4   3   1       20.30       28.92      0.92 o 
   5   3   1      130.65      136.12      1.95 o 
   6   3   1       46.72       42.29      1.30 o 
   7   3   1       25.51       32.78      1.82 o 
   8   3   1       39.27       46.64      2.68 o 
   9   3   1       21.48       22.01      1.82 o 
  10   3   1       61.05       62.87      3.53 o 
  11   3   1       72.01       67.06      2.93 o 
  12   3   1       39.25       38.48      3.51 o 
  13   3   1       33.96       38.24      3.94 o 
 -13   4   1       14.70       19.58      2.70 o 
 -12   4   1       14.61       12.21      2.43 o 
 -11   4   1        6.22        5.90      2.79 o 
 -10   4   1       40.31       38.34      2.65 o 
  -9   4   1        2.39       -0.33      0.91 o 
  -8   4   1        0.86        0.44      0.91 o 
  -7   4   1      217.36      230.18      3.26 o 
  -6   4   1      540.00      536.94      5.13 o 
  -5   4   1     1146.13     1279.65      9.24 o 
  -4   4   1      496.70      483.76      5.13 o 
  -3   4   1      328.21      369.75      4.96 o 
  -2   4   1      127.05      141.01      1.82 o 
  -1   4   1      592.75      607.42      5.73 o 
   0   4   1     2781.17     2746.52     18.43 o 
   1   4   1      236.15      222.23      2.23 o 
   2   4   1        3.28        4.63      0.45 o 
   3   4   1      399.78      369.05      4.11 o 
   4   4   1        2.92       -0.27      0.62 o 
   5   4   1       32.78       34.26      1.01 o 
   6   4   1       97.42       91.51      1.88 o 
   7   4   1       53.01       41.80      1.83 o 
   8   4   1      152.44      148.71      3.26 o 
   9   4   1       81.26       72.28      3.27 o 
  10   4   1       12.42        9.45      2.13 o 
  11   4   1       11.17       13.46      2.52 o 
  12   4   1        2.71        5.48      3.76 o 
  13   4   1       73.01       72.61      4.92 o 
 -13   5   1        6.88        9.75      2.62 o 
 -12   5   1        0.69        4.23      2.82 o 
 -11   5   1       27.38       31.23      3.47 o 
 -10   5   1        0.11        0.94      1.44 o 
  -9   5   1        0.07        0.13      1.04 o 
  -8   5   1      124.20      113.05      2.92 o 
  -7   5   1       11.36       21.67      1.49 o 
  -6   5   1     1245.63     1261.91     11.08 o 
  -5   5   1     2656.91     2812.68     23.65 o 
  -4   5   1     3720.55     3809.66     33.10 o 
  -3   5   1      253.37      266.47      3.15 o 
  -2   5   1     1059.43     1064.24      8.33 o 
  -1   5   1       94.02      104.44      1.51 o 
   0   5   1     1192.92     1281.38      9.04 o 
   1   5   1      331.60      300.57      2.86 o 
   2   5   1       87.76       90.38      1.11 o 
   3   5   1        6.48        9.61      0.68 o 
   4   5   1      129.79      144.72      2.27 o 
   5   5   1       84.12       91.13      2.02 o 
   6   5   1       98.65       88.29      2.88 o 
   7   5   1       59.61       63.94      3.99 o 
   8   5   1       14.08       11.19      1.35 o 
   9   5   1        8.81        3.49      2.21 o 
  10   5   1        2.54        0.68      1.57 o 
  11   5   1        0.97        4.03      2.09 o 
  12   5   1      218.47      208.74      8.66 o 
  13   5   1      210.67      217.10      9.14 o 
 -13   6   1       31.61       30.02      4.85 o 
 -12   6   1        0.00        0.62      2.33 o 
 -11   6   1       12.68       11.54      2.37 o 
 -10   6   1       85.32       83.80      4.19 o 
  -9   6   1        0.03        0.26      1.33 o 
  -8   6   1       35.16       33.24      2.25 o 
  -7   6   1      169.58      183.67      3.60 o 
  -6   6   1       31.90       30.34      1.41 o 
  -5   6   1        8.80        8.71      0.99 o 
  -4   6   1      186.42      214.72      3.16 o 
  -3   6   1      815.44      866.08      7.14 o 
  -2   6   1     1232.20     1360.87     10.16 o 
  -1   6   1     1360.38     1373.55     11.07 o 
   0   6   1      457.68      443.52      3.88 o 
   1   6   1      263.72      318.37      2.96 o 
   2   6   1      484.26      615.64      4.70 o 
   3   6   1      457.28      473.72      4.48 o 
   4   6   1      278.81      302.94      4.33 o 
   5   6   1      143.46      162.25      2.79 o 
   6   6   1      187.40      173.90      3.26 o 
   7   6   1       14.81       15.98      1.78 o 
   8   6   1       71.29       67.97      3.16 o 
   9   6   1       68.29       66.05      3.68 o 
  10   6   1        0.30       -0.10      2.33 o 
  11   6   1       97.15      107.74      5.67 o 
  12   6   1       62.24       72.33      5.10 o 
 -13   7   1       12.91       17.22      3.45 o 
 -12   7   1       48.08       40.53      4.17 o 
 -11   7   1        0.73        3.17      1.89 o 
 -10   7   1       36.10       39.99      3.55 o 
  -9   7   1        2.69        2.63      1.49 o 
  -8   7   1        0.01        1.73      1.25 o 
  -7   7   1        2.84        6.46      1.17 o 
  -6   7   1      191.46      204.50      3.31 o 
  -5   7   1      142.99      153.92      3.13 o 
  -4   7   1      952.89     1065.06      9.82 o 
  -3   7   1     1523.08     1675.10     12.74 o 
  -2   7   1      130.84      125.88      1.73 o 
  -1   7   1       63.76       61.83      1.08 o 
   0   7   1     2557.33     2724.46     19.31 o 
   1   7   1     1129.48     1177.61      9.04 o 
   2   7   1      486.43      482.93      3.97 o 
   3   7   1       17.78       17.25      0.78 o 
   4   7   1      214.56      203.72      3.10 o 
   5   7   1       56.52       44.79      1.99 o 
   6   7   1      144.83      154.14      3.96 o 
   7   7   1      203.85      215.28      4.69 o 
   8   7   1       58.84       66.79      3.21 o 
   9   7   1       99.83       97.92      5.23 o 
  10   7   1      211.85      212.34      6.05 o 
  11   7   1      763.94      757.45     15.47 o 
  12   7   1       53.85       59.23      6.14 o 
 -13   8   1        0.00        7.25      2.90 o 
 -12   8   1      193.18      189.57      6.88 o 
 -11   8   1       85.20       77.26      4.55 o 
 -10   8   1      306.21      302.17      6.94 o 
  -9   8   1       26.54       31.03      2.59 o 
  -8   8   1       74.11       74.39      3.81 o 
  -7   8   1       29.56       29.81      2.39 o 
  -6   8   1       48.59       45.14      2.23 o 
  -5   8   1     1469.61     1503.77     16.91 o 
  -4   8   1      149.46      187.93      3.18 o 
  -3   8   1      301.44      309.16      3.29 o 
  -2   8   1     2145.45     2429.46     17.52 o 
  -1   8   1      288.95      319.80      3.57 o 
   0   8   1     1644.08     1793.21     13.86 o 
   1   8   1       13.67       20.19      0.68 o 
   2   8   1       12.84        5.63      0.49 o 
   3   8   1        0.44        0.32      0.43 o 
   4   8   1       70.65       64.15      1.56 o 
   5   8   1        4.35        2.79      0.92 o 
   6   8   1      263.85      267.21      6.07 o 
   7   8   1      402.83      406.97      8.23 o 
   8   8   1       20.78       21.97      2.26 o 
   9   8   1      208.83      211.86      9.09 o 
  10   8   1        1.51        1.26      1.76 o 
  11   8   1       13.46       16.43      2.81 o 
  12   8   1       92.20       88.02      8.59 o 
 -13   9   1       28.95       31.79      4.35 o 
 -12   9   1        1.95        6.69      2.52 o 
 -11   9   1        6.22       10.11      2.29 o 
 -10   9   1       11.74       10.86      2.43 o 
  -9   9   1        1.62        1.64      1.64 o 
  -8   9   1       11.42       14.06      2.52 o 
  -7   9   1       42.24       38.78      3.23 o 
  -6   9   1        3.03        5.02      1.22 o 
  -5   9   1      166.54      198.82      4.33 o 
  -4   9   1        5.45        6.77      0.88 o 
  -3   9   1     1519.78     1634.37     11.64 o 
  -2   9   1      777.13      801.46      6.51 o 
  -1   9   1        8.54        9.88      0.63 o 
   0   9   1      125.97      142.37      2.28 o 
   1   9   1       22.04       28.75      0.80 o 
   2   9   1      119.50      129.33      1.67 o 
   3   9   1      138.47      133.28      1.85 o 
   4   9   1      371.05      354.44      4.56 o 
   5   9   1      359.47      350.14      6.81 o 
   6   9   1        0.22        0.80      1.27 o 
   7   9   1      302.61      282.14      7.95 o 
   8   9   1      164.48      167.07      5.50 o 
   9   9   1      468.63      452.89     10.42 o 
  10   9   1       16.03       13.21      2.38 o 
  11   9   1      166.80      184.18      6.66 o 
  12   9   1       34.54       36.77      4.33 o 
 -12  10   1       23.70       26.39      3.44 o 
 -11  10   1       19.15       28.33      3.42 o 
 -10  10   1      110.06      124.83      5.53 o 
  -9  10   1        0.01        1.42      1.80 o 
  -8  10   1       23.19       22.27      3.26 o 
  -7  10   1       62.79       68.23      5.34 o 
  -6  10   1       65.16       71.51      3.77 o 
  -5  10   1       93.22       94.24      2.99 o 
  -4  10   1      102.05      124.57      2.70 o 
  -3  10   1      150.49      159.79      2.28 o 
  -2  10   1      242.19      260.49      2.72 o 
  -1  10   1       45.70       51.55      1.13 o 
   0  10   1     1070.16     1221.06     11.41 o 
   1  10   1      319.05      318.44      3.22 o 
   2  10   1       16.22       24.02      0.82 o 
   3  10   1       97.20       94.84      1.54 o 
   4  10   1       15.35       13.19      1.05 o 
   5  10   1      105.60      101.08      5.38 o 
   6  10   1        4.53        9.49      1.95 o 
   7  10   1      100.17      102.49      4.86 o 
   8  10   1       12.58        7.60      2.27 o 
   9  10   1       25.64       24.46      3.50 o 
  10  10   1       34.05       37.77      3.70 o 
  11  10   1       19.64       29.40      4.77 o 
  12  10   1       19.20       14.31      3.39 o 
 -12  11   1       48.76       46.22      5.94 o 
 -11  11   1       20.90       22.97      3.76 o 
 -10  11   1       37.98       33.46      4.04 o 
  -9  11   1        1.12        0.57      1.86 o 
  -8  11   1      134.89      119.10      5.62 o 
  -7  11   1        0.29       -0.52      1.39 o 
  -6  11   1        0.35        0.30      1.29 o 
  -5  11   1      205.63      196.13      5.99 o 
  -4  11   1       64.93       84.80      2.52 o 
  -3  11   1      214.27      207.21      2.63 o 
  -2  11   1       66.84       78.42      1.45 o 
  -1  11   1       45.64       25.05      1.07 o 
   0  11   1        0.18        3.37      0.83 o 
   1  11   1       59.77       56.00      1.27 o 
   2  11   1        0.34        0.53      0.41 o 
   3  11   1       26.92       33.93      1.13 o 
   4  11   1       65.80       65.51      2.77 o 
   5  11   1      152.38      124.01      4.65 o 
   6  11   1       11.65       12.39      2.18 o 
   7  11   1       10.98        6.81      2.02 o 
   8  11   1        0.03        0.86      1.85 o 
   9  11   1      111.32      117.33     10.24 o 
  10  11   1      114.36      129.48      6.98 o 
  11  11   1        2.28        6.04      2.42 o 
 -12  12   1        8.33       11.54      3.29 o 
 -11  12   1       50.99       57.40      5.39 o 
 -10  12   1        2.29        5.57      2.47 o 
  -9  12   1        7.82       11.13      4.12 o 
  -8  12   1        0.01       -1.42      1.63 o 
  -7  12   1      116.80      112.16      5.14 o 
  -6  12   1       67.82       81.26      4.66 o 
  -5  12   1       17.53        8.20      1.67 o 
  -4  12   1      105.24      103.77      2.48 o 
  -3  12   1        7.94        9.07      0.72 o 
  -2  12   1       98.92       99.13      1.68 o 
  -1  12   1      538.51      514.59      5.83 o 
   0  12   1      152.77      175.27      3.76 o 
   1  12   1      299.45      299.94      3.31 o 
   2  12   1        8.83       10.80      0.77 o 
   3  12   1       10.90       12.74      1.06 o 
   4  12   1        3.28        3.08      1.17 o 
   5  12   1      287.38      270.54      8.09 o 
   6  12   1       32.77       45.74      3.52 o 
   7  12   1      375.76      358.00      9.50 o 
   8  12   1       13.88       11.61      2.75 o 
   9  12   1       19.45       19.35      3.37 o 
  10  12   1        1.07        4.46      2.46 o 
  11  12   1        0.47        2.36      3.96 o 
 -11  13   1        1.23        6.00      2.78 o 
 -10  13   1       11.63        7.94      2.85 o 
  -9  13   1        5.01        6.83      2.38 o 
  -8  13   1        3.32        6.71      2.24 o 
  -7  13   1      255.17      230.92      7.33 o 
  -6  13   1       12.67       14.30      2.26 o 
  -5  13   1       45.61       46.14      3.19 o 
  -4  13   1       16.18       15.74      1.48 o 
  -3  13   1        2.19        0.78      0.56 o 
  -2  13   1        5.60        6.33      0.59 o 
  -1  13   1      180.48      169.97      3.33 o 
   0  13   1      585.80      592.84      8.23 o 
   1  13   1      218.11      227.81      2.80 o 
   2  13   1      706.36      654.76      7.68 o 
   3  13   1      396.45      325.28      6.06 o 
   4  13   1      545.54      514.95      9.18 o 
   5  13   1        2.41        0.21      1.32 o 
   6  13   1       56.70       52.31      3.74 o 
   7  13   1        0.79        2.60      1.83 o 
   8  13   1       90.70       92.94      5.50 o 
   9  13   1        4.97        9.30      2.75 o 
  10  13   1       10.96       14.88      3.61 o 
  11  13   1        1.70        4.05      2.58 o 
 -11  14   1        1.97        3.25      2.56 o 
 -10  14   1       33.23       38.02      6.60 o 
  -9  14   1       51.00       54.74      4.75 o 
  -8  14   1       71.03       64.00      4.68 o 
  -7  14   1      329.10      306.82     12.64 o 
  -6  14   1      407.01      397.82     11.69 o 
  -5  14   1     1179.73     1051.01     19.18 o 
  -4  14   1      431.74      372.17      8.12 o 
  -3  14   1       13.08       18.31      1.09 o 
  -2  14   1        0.67        0.54      0.44 o 
  -1  14   1      391.52      368.61      4.91 o 
   0  14   1      157.30      153.62      4.08 o 
   1  14   1       20.06       11.96      0.89 o 
   2  14   1      194.57      163.48      2.61 o 
   3  14   1        4.84        2.47      1.16 o 
   4  14   1        4.17        7.12      1.60 o 
   5  14   1       24.10       27.25      2.75 o 
   6  14   1       89.32       82.40      4.50 o 
   7  14   1       13.44        8.86      2.39 o 
   8  14   1      208.55      229.59      8.14 o 
   9  14   1        0.01        3.25      2.66 o 
  10  14   1       20.98       19.87      3.91 o 
 -11  15   1        8.97       18.49      3.61 o 
 -10  15   1        8.34        7.97      2.61 o 
  -9  15   1       19.21       15.39      3.04 o 
  -8  15   1        2.41        3.27      2.13 o 
  -7  15   1       23.94       22.62      3.07 o 
  -6  15   1       10.41        8.22      2.03 o 
  -5  15   1      232.59      209.18      6.33 o 
  -4  15   1       58.38       46.58      2.98 o 
  -3  15   1       17.41       10.85      1.14 o 
  -2  15   1        0.03        0.15      0.56 o 
  -1  15   1      110.48       97.03      2.22 o 
   0  15   1      147.56      114.96      3.40 o 
   1  15   1      105.03       71.20      1.97 o 
   2  15   1      840.85      750.06      8.49 o 
   3  15   1      247.66      221.14      4.98 o 
   4  15   1     1246.07     1133.12     16.50 o 
   5  15   1      231.90      217.43      8.52 o 
   6  15   1      338.71      317.81     10.98 o 
   7  15   1        9.63       12.51      2.90 o 
   8  15   1       97.54      112.42      8.98 o 
   9  15   1        6.42       11.48      3.21 o 
  10  15   1        0.16        2.52      2.80 o 
 -10  16   1       71.26       71.68      5.71 o 
  -9  16   1      138.83      126.67      6.49 o 
  -8  16   1      100.59      106.83      5.80 o 
  -7  16   1      160.58      140.77      6.07 o 
  -6  16   1       51.42       45.92      3.64 o 
  -5  16   1        0.02        1.76      1.51 o 
  -4  16   1       74.03       79.17      4.12 o 
  -3  16   1      100.42       80.97      2.47 o 
  -2  16   1       29.56       22.14      1.23 o 
  -1  16   1       49.77       42.76      2.09 o 
   0  16   1        8.13       12.37      1.74 o 
   1  16   1      368.91      339.90      4.43 o 
   2  16   1        3.93        3.86      0.89 o 
   3  16   1        8.69        9.34      1.54 o 
   4  16   1      183.96      189.05      4.99 o 
   5  16   1        6.62        5.71      2.04 o 
   6  16   1        4.30        4.07      2.64 o 
   7  16   1        5.08        3.20      2.42 o 
   8  16   1      245.00      229.11     10.30 o 
   9  16   1        6.21        6.14      2.55 o 
 -10  17   1        1.19        6.29      2.60 o 
  -9  17   1       10.16       12.01      2.84 o 
  -8  17   1      127.89      140.34      6.56 o 
  -7  17   1        6.45        3.42      2.14 o 
  -6  17   1      114.83      116.42      5.23 o 
  -5  17   1       19.75       20.29      2.58 o 
  -4  17   1        5.27        4.09      1.70 o 
  -3  17   1      175.68      158.13      4.63 o 
  -2  17   1       65.90       63.05      1.98 o 
  -1  17   1      287.60      229.91      4.27 o 
   0  17   1        0.09       -0.57      1.38 o 
   1  17   1       31.84       29.26      2.21 o 
   2  17   1        5.16        8.69      1.30 o 
   3  17   1        4.72        8.39      1.56 o 
   4  17   1       28.66       32.14      2.65 o 
   5  17   1        0.00        0.00      1.49 o 
   6  17   1       13.91       14.44      2.62 o 
   7  17   1       65.36       56.82      5.87 o 
   8  17   1      188.18      178.74      7.57 o 
   9  17   1       53.50       51.10      5.55 o 
  -9  18   1       33.07       37.19      4.68 o 
  -8  18   1       11.26       10.07      2.49 o 
  -7  18   1       26.43       29.69      3.50 o 
  -6  18   1       24.03       29.68      3.23 o 
  -5  18   1        1.51        2.34      1.58 o 
  -4  18   1       47.81       41.34      2.94 o 
  -3  18   1       61.18       69.76      3.01 o 
  -2  18   1      124.42      118.07      4.59 o 
  -1  18   1        5.52        6.86      1.99 o 
   0  18   1       22.00       19.53      2.61 o 
   1  18   1       16.91       19.78      2.10 o 
   2  18   1       12.91       10.89      1.85 o 
   3  18   1       22.72       18.61      2.18 o 
   4  18   1        3.51        1.74      1.38 o 
   5  18   1        4.82        4.98      1.88 o 
   6  18   1        0.10        1.30      1.90 o 
   7  18   1        4.60        4.47      2.18 o 
   8  18   1       28.14       29.24      3.75 o 
  -8  19   1       20.75       27.33      5.30 o 
  -7  19   1       16.98       16.84      3.43 o 
  -6  19   1       46.53       49.06      3.82 o 
  -5  19   1        1.56        2.04      1.67 o 
  -4  19   1        3.18        3.13      1.56 o 
  -3  19   1       75.28       72.40      3.08 o 
  -2  19   1        0.13        1.95      1.37 o 
  -1  19   1       15.81        5.59      2.33 o 
   0  19   1        4.31        2.90      1.84 o 
   1  19   1       53.70       59.68      5.80 o 
   2  19   1       55.70       50.18      2.56 o 
   3  19   1       68.61       68.22      4.39 o 
   4  19   1       27.48       24.30      3.34 o 
   5  19   1       54.49       55.11      3.98 o 
   6  19   1        5.91        7.22      2.25 o 
   7  19   1        9.20        6.46      2.39 o 
   8  19   1        4.04        7.94      2.64 o 
  -8  20   1      258.97      296.04     10.61 o 
  -7  20   1        4.62        9.14      2.74 o 
  -6  20   1       31.34       34.74      3.80 o 
  -5  20   1        5.66        5.99      1.54 o 
  -4  20   1        2.69        1.77      1.48 o 
  -3  20   1       28.87       27.94      3.11 o 
  -2  20   1      130.98      137.40      4.95 o 
  -1  20   1       18.52       24.50      6.20 o 
   0  20   1        2.27        3.26      2.65 o 
   1  20   1       41.18       37.25      4.77 o 
   2  20   1      144.22      157.20      4.70 o 
   3  20   1       28.59       31.61      2.50 o 
   4  20   1        1.54       -0.58      1.56 o 
   5  20   1        2.93        4.83      1.94 o 
   6  20   1        2.73        5.97      2.28 o 
   7  20   1       42.49       43.48      5.25 o 
  -7  21   1      189.69      213.66     12.29 o 
  -6  21   1      150.11      178.19      6.77 o 
  -5  21   1       23.13       21.36      2.77 o 
  -4  21   1       44.55       43.34      3.08 o 
  -3  21   1       43.60       53.60      2.74 o 
  -2  21   1       10.63       12.28      1.96 o 
  -1  21   1       14.94       11.72      3.52 o 
   0  21   1      103.72      123.14     11.36 o 
   1  21   1        0.73       -0.87      2.92 o 
   2  21   1        1.92        1.97      1.80 o 
   3  21   1       55.64       67.34      3.38 o 
   4  21   1       46.35       53.52      4.93 o 
   5  21   1       25.59       30.46      3.39 o 
   6  21   1       39.64       46.51      4.50 o 
  -6  22   1      214.51      235.71      8.54 o 
  -5  22   1      119.66      137.28      5.63 o 
  -4  22   1        1.96        2.82      1.81 o 
  -3  22   1        6.20        9.75      2.65 o 
  -2  22   1        2.37        5.41      4.18 o 
   0  22   1       93.65      101.41     12.31 o 
   1  22   1       50.20       71.18      7.63 o 
   2  22   1       44.47       48.54      6.91 o 
   3  22   1        2.70        5.97      1.81 o 
   4  22   1      105.63      105.68      5.52 o 
   5  22   1       13.98       17.83      4.52 o 
  -4  23   1       24.99       31.01      3.09 o 
  -3  23   1       10.33       13.98      2.67 o 
  -2  23   1       13.49       13.65      5.34 o 
   1  23   1       77.27       84.26     12.31 o 
   2  23   1      303.04      371.79     15.97 o 
   3  23   1       35.60       37.66      3.76 o 
 -14   0   2        0.00        1.25      2.94 o 
 -13   0   2       23.57       19.41      3.62 o 
 -12   0   2       27.97       32.61      3.19 o 
 -11   0   2        0.27        1.09      1.81 o 
 -10   0   2       90.90       93.74      4.35 o 
  -9   0   2       79.95       80.44      3.88 o 
  -8   0   2      172.76      182.47      4.39 o 
  -7   0   2       10.33       10.34      1.25 o 
  -6   0   2     8074.73     8539.69     74.01 o 
  -5   0   2      205.79      177.30      3.04 o 
  -4   0   2     3007.90     3505.24     30.98 o 
  -3   0   2     1945.47     2051.67     18.45 o 
  -2   0   2     4340.72     4406.24     55.09 o 
  -1   0   2      297.04      358.61      5.93 o 
   0   0   2      388.05      322.56     10.52 o 
   1   0   2      585.32      604.56      6.69 o 
   2   0   2       25.11       23.98      0.91 o 
   3   0   2      220.49      237.92      3.17 o 
   4   0   2       22.87       27.52      1.24 o 
   5   0   2      682.16      697.61      7.71 o 
   6   0   2     1658.90     1747.56     16.64 o 
   7   0   2     2628.30     2710.49     26.25 o 
   8   0   2      167.47      156.73      6.50 o 
   9   0   2      140.95      128.70     10.42 o 
  10   0   2      163.04      161.57      7.05 o 
  11   0   2        0.41       -0.38      2.32 o 
  12   0   2       22.70       28.02      4.09 o 
 -14   1   2        1.52        4.09      2.14 o 
 -13   1   2       10.34        7.80      1.98 o 
 -12   1   2        6.93        5.55      1.61 o 
 -11   1   2        1.84        2.89      1.37 o 
 -10   1   2        4.77        5.79      1.22 o 
  -9   1   2      120.12      120.23      2.84 o 
  -8   1   2      238.73      259.29      3.76 o 
  -7   1   2      463.79      465.36      4.63 o 
  -6   1   2      308.72      302.81      3.30 o 
  -5   1   2     7520.96     7947.24     51.74 o 
  -4   1   2     3087.07     3386.71     23.51 o 
  -3   1   2    13087.34    13599.32    105.93 o 
  -2   1   2    13107.61    13437.27    138.97 o 
  -1   1   2     4649.30     4694.34     72.84 o 
   0   1   2     2806.89     2907.73     27.41 o 
   1   1   2       42.24       48.11      1.70 o 
   2   1   2      718.97      718.99      4.94 o 
   3   1   2       52.87       59.48      1.01 o 
   4   1   2      138.89      133.42      1.63 o 
   5   1   2      106.86      121.38      1.76 o 
   6   1   2       56.75       58.41      1.42 o 
   7   1   2      218.26      229.08      4.62 o 
   8   1   2        4.73        6.21      1.68 o 
   9   1   2       58.40       55.02      3.07 o 
  10   1   2        0.77        2.91      1.98 o 
  11   1   2        0.41        2.01      1.91 o 
  12   1   2        6.41        8.26      2.19 o 
 -14   2   2       26.72       28.96      3.35 o 
 -13   2   2        3.95        4.94      1.79 o 
 -12   2   2        6.04        6.44      1.76 o 
 -11   2   2       10.92        7.86      1.62 o 
 -10   2   2       35.83       37.83      1.97 o 
  -9   2   2       84.95       93.86      2.42 o 
  -8   2   2       95.69       88.10      2.35 o 
  -7   2   2      128.86      140.60      2.40 o 
  -6   2   2     5135.10     5338.06     35.84 o 
  -5   2   2      913.36      962.93      7.83 o 
  -4   2   2     1350.91     1531.52     10.92 o 
  -3   2   2     1158.48     1224.84     10.78 o 
  -2   2   2      202.65      220.72      2.85 o 
  -1   2   2        1.05        0.38      0.48 o 
   0   2   2       47.13       45.24      1.20 o 
   1   2   2      280.28      250.69      2.45 o 
   2   2   2     1116.41     1171.46      7.50 o 
   3   2   2      515.20      546.36      4.14 o 
   4   2   2     1040.80     1111.90      7.92 o 
   5   2   2       98.59      126.82      1.79 o 
   6   2   2       70.36       67.74      1.54 o 
   7   2   2      399.68      386.70      5.05 o 
   8   2   2      103.62      102.21      2.81 o 
   9   2   2      138.57      139.51      4.05 o 
  10   2   2        6.17        5.56      1.77 o 
  11   2   2        0.04        2.78      1.81 o 
  12   2   2        5.15        4.25      2.58 o 
 -14   3   2       13.16       12.66      3.25 o 
 -13   3   2        3.11        3.73      1.80 o 
 -12   3   2        5.29        4.76      1.63 o 
 -11   3   2        4.24        6.59      1.71 o 
 -10   3   2        5.41        5.56      1.40 o 
  -9   3   2      852.59      849.44      8.82 o 
  -8   3   2       80.46       87.31      2.36 o 
  -7   3   2       96.87      100.72      1.97 o 
  -6   3   2     6164.13     6458.31     41.32 o 
  -5   3   2      300.86      298.86      3.04 o 
  -4   3   2      222.69      242.77      2.66 o 
  -3   3   2      522.93      510.48      5.92 o 
  -2   3   2      105.83      102.78      2.08 o 
  -1   3   2      166.94      157.55      1.85 o 
   0   3   2      352.79      325.90      3.39 o 
   1   3   2      423.12      426.91      4.67 o 
   2   3   2      365.92      419.47      3.89 o 
   3   3   2       87.07       78.46      1.15 o 
   4   3   2        1.52        0.49      0.37 o 
   5   3   2      195.66      191.04      2.25 o 
   6   3   2       47.95       45.25      1.48 o 
   7   3   2        1.98        1.94      0.95 o 
   8   3   2       45.63       49.93      2.01 o 
   9   3   2       15.83       13.99      1.73 o 
  10   3   2       58.58       62.69      3.97 o 
  11   3   2       15.54       13.72      3.02 o 
  12   3   2        1.18       -0.42      2.37 o 
 -14   4   2        0.03        3.99      2.36 o 
 -13   4   2       15.22       16.29      2.82 o 
 -12   4   2        0.02        0.28      1.67 o 
 -11   4   2       24.33       27.35      3.68 o 
 -10   4   2       17.76       21.05      2.22 o 
  -9   4   2      513.99      517.44      6.68 o 
  -8   4   2     2299.80     2393.62     19.77 o 
  -7   4   2      641.95      683.24      6.62 o 
  -6   4   2      122.01       99.61      1.96 o 
  -5   4   2       78.82       78.28      1.58 o 
  -4   4   2      368.02      409.62      4.74 o 
  -3   4   2       23.35       19.24      1.08 o 
  -2   4   2     2077.68     2053.30     15.31 o 
  -1   4   2      290.42      312.94      3.16 o 
   0   4   2      332.13      342.84      3.38 o 
   1   4   2      519.60      555.69      4.93 o 
   2   4   2      460.48      463.17      4.77 o 
   3   4   2      660.07      639.06      6.18 o 
   4   4   2       37.95       43.30      0.94 o 
   5   4   2      288.39      299.05      3.17 o 
   6   4   2      120.09      122.65      2.44 o 
   7   4   2      232.59      227.02      3.65 o 
   8   4   2       15.64       18.89      1.59 o 
   9   4   2       13.39       11.58      1.43 o 
  10   4   2       30.21       31.84      2.64 o 
  11   4   2       78.71       70.19      3.92 o 
  12   4   2      108.94      117.24      8.15 o 
 -14   5   2        2.46        5.80      2.23 o 
 -13   5   2        0.51        3.82      2.85 o 
 -12   5   2        4.12        7.00      2.41 o 
 -11   5   2       57.72       58.46      4.16 o 
 -10   5   2        4.43        3.65      1.41 o 
  -9   5   2        6.56        5.92      1.26 o 
  -8   5   2      899.04      877.79     11.78 o 
  -7   5   2       44.61       50.37      2.03 o 
  -6   5   2      130.48      114.47      2.16 o 
  -5   5   2      509.54      522.36      5.95 o 
  -4   5   2      714.97      724.59      7.87 o 
  -3   5   2       42.58       43.76      1.53 o 
  -2   5   2      100.57      121.45      1.72 o 
  -1   5   2        0.00       -0.36      0.36 o 
   0   5   2      313.89      311.75      3.22 o 
   1   5   2       48.35       63.88      1.12 o 
   2   5   2       79.38       79.21      1.71 o 
   3   5   2       45.97       58.86      1.78 o 
   4   5   2        7.94        2.03      0.69 o 
   5   5   2        3.75        5.59      0.81 o 
   6   5   2      563.84      575.77      7.59 o 
   7   5   2       18.90       19.96      1.63 o 
   8   5   2        4.79        2.61      1.18 o 
   9   5   2        0.37       -0.84      1.45 o 
  10   5   2      137.73      131.99      5.09 o 
  11   5   2        8.90        7.09      2.44 o 
  12   5   2       94.06      104.28      6.14 o 
 -13   6   2       34.85       36.25      4.02 o 
 -12   6   2        8.69       10.80      2.81 o 
 -11   6   2       18.38       18.18      3.41 o 
 -10   6   2       27.31       30.16      2.58 o 
  -9   6   2      312.73      310.12      6.52 o 
  -8   6   2      589.53      628.52      8.50 o 
  -7   6   2      997.41     1030.84     13.49 o 
  -6   6   2       31.47       34.66      1.54 o 
  -5   6   2        0.00        2.00      0.83 o 
  -4   6   2      188.76      195.81      3.23 o 
  -3   6   2      981.10     1006.92      8.76 o 
  -2   6   2       81.08       82.42      1.43 o 
  -1   6   2       15.28       13.84      0.73 o 
   0   6   2      128.49      141.90      1.82 o 
   1   6   2      688.68      679.53      5.97 o 
   2   6   2       67.78       79.98      1.66 o 
   3   6   2       25.01       12.23      0.97 o 
   4   6   2     1347.07     1397.30     14.21 o 
   5   6   2       33.64       31.63      1.65 o 
   6   6   2      172.17      171.60      3.70 o 
   7   6   2        8.80       12.88      1.55 o 
   8   6   2      136.43      126.38      5.89 o 
   9   6   2      601.78      584.29     12.79 o 
  10   6   2      556.70      554.58     10.06 o 
  11   6   2       89.78       86.00      4.68 o 
  12   6   2       50.94       59.37      5.06 o 
 -13   7   2       58.08       56.81      4.89 o 
 -12   7   2       16.55       10.93      2.94 o 
 -11   7   2        9.71       12.01      2.25 o 
 -10   7   2      370.55      378.05      7.75 o 
  -9   7   2       12.44        9.36      1.79 o 
  -8   7   2      145.85      139.89      4.13 o 
  -7   7   2      133.05      129.40      3.52 o 
  -6   7   2        7.69        7.57      1.03 o 
  -5   7   2     1792.34     2035.82     24.36 o 
  -4   7   2        0.65        0.57      0.58 o 
  -3   7   2      180.47      155.53      2.36 o 
  -2   7   2      220.10      243.45      2.71 o 
  -1   7   2      466.46      594.79      4.95 o 
   0   7   2      260.10      286.27      2.96 o 
   1   7   2      266.45      313.07      3.23 o 
   2   7   2      359.38      384.39      3.68 o 
   3   7   2      686.18      769.06      7.90 o 
   4   7   2       19.78       17.86      1.55 o 
   5   7   2      511.65      511.39      6.71 o 
   6   7   2       26.66       42.09      3.60 o 
   7   7   2        1.56        1.36      1.18 o 
   8   7   2        3.02        6.81      1.74 o 
   9   7   2      162.76      170.57      6.06 o 
  10   7   2      229.24      215.77      6.84 o 
  11   7   2       36.34       39.92      3.63 o 
  12   7   2       44.35       46.86      4.13 o 
 -13   8   2        0.11        2.68      2.72 o 
 -12   8   2        1.50        4.99      2.31 o 
 -11   8   2        8.07        5.19      2.00 o 
 -10   8   2       62.01       69.79      3.62 o 
  -9   8   2        2.24        2.07      1.46 o 
  -8   8   2       77.29       99.53      4.27 o 
  -7   8   2       51.26       51.04      2.82 o 
  -6   8   2      375.48      402.97      6.32 o 
  -5   8   2       43.11       37.87      2.02 o 
  -4   8   2      146.39      143.22      2.67 o 
  -3   8   2      158.65      176.88      2.51 o 
  -2   8   2      156.38      159.95      2.06 o 
  -1   8   2      109.08      113.87      1.59 o 
   0   8   2      141.85      119.09      1.58 o 
   1   8   2       11.87       14.33      0.89 o 
   2   8   2     1076.23     1142.15      8.84 o 
   3   8   2       21.83       15.57      1.07 o 
   4   8   2      614.32      601.45      8.80 o 
   5   8   2       72.02       60.18      2.76 o 
   6   8   2        4.71       10.88      1.53 o 
   7   8   2      244.30      240.22      7.21 o 
   8   8   2     2034.29     2037.81     24.43 o 
   9   8   2       84.61       92.09      4.18 o 
  10   8   2        1.81        0.66      1.73 o 
  11   8   2      193.45      174.08      6.18 o 
  12   8   2        9.06       10.63      3.14 o 
 -13   9   2        6.77        7.44      3.11 o 
 -12   9   2       14.39       12.23      2.78 o 
 -11   9   2        0.28        3.71      1.90 o 
 -10   9   2       22.95       19.87      2.80 o 
  -9   9   2        1.49        5.01      1.91 o 
  -8   9   2      216.21      225.04     10.02 o 
  -7   9   2       71.85       81.61      4.26 o 
  -6   9   2       97.11       98.27      3.23 o 
  -5   9   2       67.77       74.67      2.68 o 
  -4   9   2      331.67      327.58      4.39 o 
  -3   9   2     2449.20     2688.57     20.53 o 
  -2   9   2      734.85      828.53      6.77 o 
  -1   9   2      349.33      334.54      3.41 o 
   0   9   2      116.68      166.52      1.99 o 
   1   9   2      159.35      131.58      1.87 o 
   2   9   2      159.40      142.84      1.91 o 
   3   9   2      247.36      246.86      3.04 o 
   4   9   2       76.06       80.83      3.56 o 
   5   9   2        7.14        9.83      1.55 o 
   6   9   2      154.42      148.22      4.72 o 
   7   9   2       23.91       18.41      2.71 o 
   8   9   2       10.79       11.52      2.13 o 
   9   9   2      279.97      278.00     10.23 o 
  10   9   2       22.17       24.96      2.77 o 
  11   9   2        2.26        2.58      2.51 o 
 -13  10   2       16.75       16.09      3.55 o 
 -12  10   2       14.02       15.12      2.69 o 
 -11  10   2       28.42       27.86      3.40 o 
 -10  10   2        0.17        4.71      2.30 o 
  -9  10   2        5.49        5.91      2.17 o 
  -8  10   2        0.05        1.57      1.63 o 
  -7  10   2       12.79       11.29      2.17 o 
  -6  10   2      322.22      352.49     12.22 o 
  -5  10   2      677.95      681.74      9.49 o 
  -4  10   2       75.29       68.83      1.85 o 
  -3  10   2       68.02       83.15      1.89 o 
  -2  10   2      403.09      397.52      3.94 o 
  -1  10   2       61.27       61.46      1.29 o 
   0  10   2      395.74      378.62      3.53 o 
   1  10   2       60.24       52.12      1.25 o 
   2  10   2       44.08       40.04      1.09 o 
   3  10   2       15.81       11.33      1.19 o 
   4  10   2      535.11      510.00      8.06 o 
   5  10   2       23.62       23.60      2.03 o 
   6  10   2      667.89      645.07     11.21 o 
   7  10   2      294.23      275.05      8.18 o 
   8  10   2      129.49      126.68      5.95 o 
   9  10   2       21.60       26.73      3.12 o 
  10  10   2       58.75       62.31      4.15 o 
  11  10   2       33.42       31.75      4.52 o 
 -12  11   2       28.49       37.04      4.10 o 
 -11  11   2        0.25        3.36      2.65 o 
 -10  11   2      312.10      351.66     10.54 o 
  -9  11   2       11.20       10.43      2.54 o 
  -8  11   2       30.19       28.81      3.33 o 
  -7  11   2       37.76       37.69      3.39 o 
  -6  11   2      203.75      205.10      7.18 o 
  -5  11   2      100.32      106.62      3.29 o 
  -4  11   2       77.26       72.12      2.41 o 
  -3  11   2       70.00       99.27      2.12 o 
  -2  11   2      269.06      249.50      2.71 o 
  -1  11   2        0.10        0.54      0.41 o 
   0  11   2       12.59       11.66      0.86 o 
   1  11   2       16.75       13.62      0.77 o 
   2  11   2       27.62       32.27      1.04 o 
   3  11   2      104.36       98.55      2.64 o 
   4  11   2      294.88      283.32      5.26 o 
   5  11   2        6.88        5.52      1.85 o 
   6  11   2       42.35       34.09      3.23 o 
   7  11   2       65.31       61.64      4.32 o 
   8  11   2       20.92       20.09      4.31 o 
   9  11   2       98.72      107.88      5.67 o 
  10  11   2       54.52       54.78      6.01 o 
  11  11   2        4.70        2.27      2.61 o 
 -12  12   2        0.80        2.60      2.80 o 
 -11  12   2        6.92        6.34      2.73 o 
 -10  12   2       33.80       31.36      3.94 o 
  -9  12   2       10.14       10.67      2.63 o 
  -8  12   2       72.86       74.76      4.75 o 
  -7  12   2       51.17       50.13      3.75 o 
  -6  12   2      122.75      111.40      4.74 o 
  -5  12   2       14.69       14.61      2.27 o 
  -4  12   2        1.67        3.28      1.03 o 
  -3  12   2      678.14      680.57      6.23 o 
  -2  12   2      366.13      356.90      3.68 o 
  -1  12   2      596.04      549.64      5.35 o 
   0  12   2      310.43      266.02      2.96 o 
   1  12   2      478.19      456.92      5.26 o 
   2  12   2       66.99       64.35      1.48 o 
   3  12   2       31.09       29.71      1.92 o 
   4  12   2      100.69       89.12      2.96 o 
   5  12   2      429.98      399.38      7.92 o 
   6  12   2       18.41       21.47      2.86 o 
   7  12   2      249.33      256.63      8.09 o 
   8  12   2       32.89       33.27      4.01 o 
   9  12   2       25.69       24.51      3.69 o 
  10  12   2       29.52       27.16      4.01 o 
  11  12   2        1.36        9.76      3.33 o 
 -12  13   2       16.17       15.91      3.52 o 
 -11  13   2        6.86        4.73      2.67 o 
 -10  13   2       26.07       19.42      4.86 o 
  -9  13   2       61.37       65.82      4.92 o 
  -8  13   2      171.47      149.12      6.27 o 
  -7  13   2        0.99        1.62      1.69 o 
  -6  13   2        0.27        0.26      1.41 o 
  -5  13   2        9.93        6.32      1.71 o 
  -4  13   2      259.08      270.44      4.54 o 
  -3  13   2      106.55       93.99      2.06 o 
  -2  13   2       94.01      100.12      1.77 o 
  -1  13   2      170.83      170.33      2.48 o 
   0  13   2       16.79       16.01      0.84 o 
   1  13   2       99.70      102.51      1.89 o 
   2  13   2      132.66      104.69      2.39 o 
   3  13   2      178.54      192.75      4.05 o 
   4  13   2      576.50      523.34      7.84 o 
   5  13   2      372.09      352.54      7.92 o 
   6  13   2        0.02        0.15      1.61 o 
   7  13   2        0.72        0.34      1.79 o 
   8  13   2        1.14       -1.72      1.72 o 
   9  13   2       13.49       12.58      3.01 o 
  10  13   2       33.87       28.65      5.46 o 
 -11  14   2        0.46        2.75      2.62 o 
 -10  14   2        0.74        3.11      2.28 o 
  -9  14   2       12.73       11.12      2.75 o 
  -8  14   2      151.93      143.59      6.21 o 
  -7  14   2      183.37      184.54      8.17 o 
  -6  14   2       45.67       33.21      3.04 o 
  -5  14   2       11.65       11.08      2.00 o 
  -4  14   2      115.81      116.86      3.23 o 
  -3  14   2        1.44        1.94      0.61 o 
  -2  14   2       64.81       70.72      1.41 o 
  -1  14   2      203.08      217.56      3.31 o 
   0  14   2       62.12       70.69      1.80 o 
   1  14   2      232.77      238.96      3.06 o 
   2  14   2      311.91      295.61      4.90 o 
   3  14   2      224.02      226.53      5.16 o 
   4  14   2       57.13       52.00      3.15 o 
   5  14   2      422.44      387.14     11.55 o 
   6  14   2       28.44       29.55      3.31 o 
   7  14   2        7.85       11.79      2.68 o 
   8  14   2       25.86       28.29      3.78 o 
   9  14   2       14.13        9.41      3.52 o 
  10  14   2       61.67       71.80      5.94 o 
 -11  15   2        0.26        5.03      2.52 o 
 -10  15   2      114.04      137.24      7.26 o 
  -9  15   2       46.36       44.41      4.39 o 
  -8  15   2      246.97      233.99      7.96 o 
  -7  15   2      176.20      184.36      6.70 o 
  -6  15   2       20.90       11.96      2.62 o 
  -5  15   2       15.25       15.59      2.61 o 
  -4  15   2       40.75       40.64      2.52 o 
  -3  15   2       37.81       38.58      1.55 o 
  -2  15   2      192.04      186.54      2.60 o 
  -1  15   2      105.74       95.55      2.34 o 
   0  15   2        0.09        2.13      0.79 o 
   1  15   2       40.23       54.79      2.55 o 
   2  15   2        0.02        0.51      1.09 o 
   3  15   2       13.86       15.01      1.98 o 
   4  15   2      131.61      130.55      5.69 o 
   5  15   2      726.51      702.48     14.14 o 
   6  15   2       38.69       37.95      3.73 o 
   7  15   2      119.96      106.72      7.18 o 
   8  15   2        0.33        2.64      2.20 o 
   9  15   2       30.44       29.16      3.94 o 
 -10  16   2        0.35        1.74      2.36 o 
  -9  16   2       48.39       48.57      4.58 o 
  -8  16   2       14.33       12.38      2.78 o 
  -7  16   2        4.40        3.08      2.63 o 
  -6  16   2        7.79        4.75      1.91 o 
  -5  16   2        0.00        0.49      1.37 o 
  -4  16   2      222.51      208.15      8.81 o 
  -3  16   2       17.25       17.44      1.16 o 
  -2  16   2       22.09       17.01      1.16 o 
  -1  16   2      217.32      204.97      4.05 o 
   0  16   2       34.80       32.20      2.31 o 
   1  16   2      488.53      423.60      7.59 o 
   2  16   2        0.06        0.74      1.17 o 
   3  16   2        7.63        5.57      1.49 o 
   4  16   2       62.40       65.76      4.30 o 
   5  16   2      161.98      147.79      5.96 o 
   6  16   2        2.29        5.10      2.26 o 
   7  16   2       87.31       88.06      5.50 o 
   8  16   2      109.80      118.10      8.17 o 
   9  16   2        0.34        2.41      2.14 o 
 -10  17   2      151.31      142.43      8.61 o 
  -9  17   2        1.20        1.62      2.03 o 
  -8  17   2       50.83       52.65      5.21 o 
  -7  17   2       17.46       16.80      2.82 o 
  -6  17   2        1.88        1.71      1.72 o 
  -5  17   2       41.97       40.02      3.18 o 
  -4  17   2        3.55        6.30      2.36 o 
  -3  17   2        1.60        1.16      0.78 o 
  -2  17   2       26.38       24.10      1.65 o 
  -1  17   2        5.89        1.92      0.98 o 
   0  17   2       58.85       48.07      2.58 o 
   1  17   2       80.29       74.98      2.94 o 
   2  17   2      130.26      110.62      5.55 o 
   3  17   2        5.84        5.24      1.53 o 
   4  17   2       16.26       13.00      2.06 o 
   5  17   2       66.41       62.80      4.25 o 
   6  17   2       10.20        8.25      2.93 o 
   7  17   2      326.52      313.54     14.33 o 
   8  17   2        5.78       12.38      3.76 o 
  -9  18   2        0.40        2.68      2.07 o 
  -8  18   2        5.74        5.62      2.30 o 
  -7  18   2       24.11       26.49      3.30 o 
  -6  18   2       47.94       45.81      3.94 o 
  -5  18   2        0.09       -0.64      1.47 o 
  -4  18   2       97.19       75.47      2.94 o 
  -3  18   2       24.58       21.20      2.06 o 
  -2  18   2       28.79       32.80      2.02 o 
  -1  18   2      141.88      134.83      3.74 o 
   0  18   2       38.70       39.71      2.46 o 
   1  18   2        0.92        1.84      1.39 o 
   2  18   2       39.61       44.48      2.60 o 
   3  18   2       14.47       12.09      1.94 o 
   4  18   2       14.02       13.81      2.24 o 
   5  18   2        1.41        2.87      1.94 o 
   6  18   2       35.26       40.57      3.96 o 
   7  18   2       23.59       19.90      3.18 o 
   8  18   2       36.14       39.18      4.92 o 
  -9  19   2       70.58       83.48      5.68 o 
  -8  19   2        3.47        2.36      1.87 o 
  -7  19   2        3.05        5.45      2.05 o 
  -6  19   2      149.56      152.22      6.07 o 
  -5  19   2       82.33       83.68      3.47 o 
  -4  19   2        2.31        2.25      1.45 o 
  -3  19   2       28.42       31.39      4.78 o 
  -2  19   2        9.65        9.96      1.37 o 
  -1  19   2       93.13      103.86      4.89 o 
   0  19   2        7.16        6.24      1.63 o 
   1  19   2       22.17       18.95      2.56 o 
   2  19   2       24.66       24.10      2.19 o 
   3  19   2        3.75        5.86      1.67 o 
   4  19   2        8.25        9.57      2.03 o 
   5  19   2        6.94       12.61      2.50 o 
   6  19   2       65.61       74.31      5.53 o 
   7  19   2      157.98      176.67      8.36 o 
  -8  20   2       20.29       27.45      3.79 o 
  -7  20   2       13.89       12.74      2.78 o 
  -6  20   2        9.11        9.45      1.91 o 
  -5  20   2       38.22       40.30      3.06 o 
  -4  20   2       18.59       21.17      2.40 o 
  -3  20   2       16.46       16.38      1.95 o 
  -2  20   2        1.86        3.23      1.73 o 
  -1  20   2       46.15       52.23      4.62 o 
   0  20   2       12.19       11.63      3.91 o 
   1  20   2        0.67        0.49      1.48 o 
   2  20   2       79.43       77.42      3.55 o 
   3  20   2        5.44        6.64      1.80 o 
   4  20   2       16.72        9.02      2.33 o 
   5  20   2        0.03        2.97      1.90 o 
   6  20   2       21.80       20.61      3.45 o 
  -7  21   2       14.64       21.95      2.70 o 
  -6  21   2        1.71        4.03      1.60 o 
  -5  21   2       63.76       63.66      4.01 o 
  -4  21   2      136.06      152.45      5.30 o 
  -3  21   2       45.38       57.22      2.85 o 
  -2  21   2       19.85       26.38      3.36 o 
  -1  21   2        0.08       -0.33      2.69 o 
   0  21   2       10.38        8.68      3.45 o 
   1  21   2       82.95       72.08      7.81 o 
   2  21   2        2.10        0.98      1.87 o 
   3  21   2       11.92       18.34      2.37 o 
   4  21   2      263.12      287.22      8.26 o 
   5  21   2       71.56       84.97      5.22 o 
  -6  22   2        0.74        0.46      1.97 o 
  -5  22   2       38.70       40.66      4.14 o 
  -4  22   2        1.64        2.98      1.62 o 
  -3  22   2       28.81       36.96      3.34 o 
  -2  22   2        2.11        8.90      4.16 o 
  -1  22   2       97.42      114.36     10.12 o 
   0  22   2       33.66       35.97      6.32 o 
   1  22   2       21.40       19.53      5.21 o 
   2  22   2        6.76        9.87      2.24 o 
   3  22   2        5.24       11.67      2.67 o 
   4  22   2      152.01      155.87      8.44 o 
  -4  23   2        0.61        0.72      1.65 o 
  -3  23   2        4.41        4.83      2.77 o 
  -2  23   2      149.15      160.25     12.17 o 
  -1  23   2       44.76       38.36      9.37 o 
   0  23   2        0.91        2.34      4.45 o 
   1  23   2      157.42      210.59     12.30 o 
   2  23   2        6.45        9.60      4.65 o 
   3  23   2        8.04       10.48      3.01 o 
   0  24   2       38.12       37.48      9.77 o 
 -14   1   3        3.14        3.99      2.05 o 
 -13   1   3       16.02       15.46      2.14 o 
 -12   1   3      122.01      120.32      3.77 o 
 -11   1   3       37.04       37.56      2.16 o 
 -10   1   3        1.37        0.98      1.11 o 
  -9   1   3      829.57      853.37      8.74 o 
  -8   1   3      260.17      266.34      3.65 o 
  -7   1   3      345.89      409.31      4.34 o 
  -6   1   3      112.45      102.98      1.82 o 
  -5   1   3     1315.96     1398.64      9.84 o 
  -4   1   3       15.38       12.44      0.64 o 
  -3   1   3      135.43      142.60      1.93 o 
  -2   1   3      322.86      311.24      3.91 o 
  -1   1   3     1570.28     1601.81     17.24 o 
   0   1   3      753.99      802.69      6.62 o 
   1   1   3      344.15      407.09      3.67 o 
   2   1   3      383.66      373.65      2.90 o 
   3   1   3     1521.78     1597.23     10.21 o 
   4   1   3     2534.12     2691.53     16.42 o 
   5   1   3       75.81       72.70      1.46 o 
   6   1   3      384.31      384.39      3.89 o 
   7   1   3       57.48       59.72      2.39 o 
   8   1   3        7.54        3.23      1.78 o 
   9   1   3       20.74       18.90      2.43 o 
  10   1   3        9.27       10.53      2.38 o 
  11   1   3        8.28        8.90      2.31 o 
  12   1   3       11.29       10.76      2.78 o 
 -14   2   3       11.37       13.68      2.47 o 
 -13   2   3        1.45        2.46      1.94 o 
 -12   2   3      198.03      198.02      5.36 o 
 -11   2   3       27.18       24.03      2.00 o 
 -10   2   3      281.09      272.88      4.87 o 
  -9   2   3      495.62      511.15      5.93 o 
  -8   2   3     1995.38     2014.19     16.24 o 
  -7   2   3     1026.81     1070.93      8.75 o 
  -6   2   3     3730.52     3936.91     26.91 o 
  -5   2   3      361.88      396.36      3.97 o 
  -4   2   3      903.75     1006.27      7.84 o 
  -3   2   3      514.85      511.70      4.60 o 
  -2   2   3      928.14      978.32      7.41 o 
  -1   2   3      838.96      805.66      6.66 o 
   0   2   3       29.83       31.11      0.86 o 
   1   2   3       43.67       44.81      0.97 o 
   2   2   3       38.21       40.12      0.85 o 
   3   2   3      124.21      127.24      1.67 o 
   4   2   3      533.66      545.99      4.87 o 
   5   2   3       46.01       54.28      1.24 o 
   6   2   3      127.54      133.29      2.48 o 
   7   2   3        0.05       -0.32      0.88 o 
   8   2   3      159.80      161.87      4.25 o 
   9   2   3      104.01      105.69      3.92 o 
  10   2   3       17.80       18.32      2.28 o 
  11   2   3       62.44       77.38      3.89 o 
  12   2   3       23.92       22.76      3.70 o 
 -14   3   3        4.01        1.60      2.04 o 
 -13   3   3       11.46        9.22      2.41 o 
 -12   3   3       36.48       42.84      2.70 o 
 -11   3   3      239.22      220.68      4.77 o 
 -10   3   3      122.49      118.62      4.27 o 
  -9   3   3      789.26      765.43      8.08 o 
  -8   3   3        8.38        8.68      1.10 o 
  -7   3   3      176.39      197.67      4.52 o 
  -6   3   3       59.95       61.45      1.58 o 
  -5   3   3      457.33      432.28      3.93 o 
  -4   3   3       10.93       12.41      0.66 o 
  -3   3   3      100.90      105.85      1.87 o 
  -2   3   3      308.94      289.34      3.49 o 
  -1   3   3     1233.92     1221.47     10.13 o 
   0   3   3     1821.50     1875.06     15.64 o 
   1   3   3     1542.93     1619.59     11.85 o 
   2   3   3      297.72      365.78      3.14 o 
   3   3   3       20.79       30.09      0.82 o 
   4   3   3     1620.40     1611.50     11.50 o 
   5   3   3       70.95       74.79      1.51 o 
   6   3   3        0.17        1.29      0.82 o 
   7   3   3        0.18        0.09      0.84 o 
   8   3   3        9.63        8.78      1.56 o 
   9   3   3        5.99        4.28      1.61 o 
  10   3   3       31.03       31.71      2.53 o 
  11   3   3       19.82       17.60      4.05 o 
  12   3   3       43.48       52.43      5.35 o 
 -14   4   3        6.49        4.85      3.77 o 
 -13   4   3        8.76       12.21      3.02 o 
 -12   4   3      118.11      114.05      4.77 o 
 -11   4   3      177.14      156.10      5.68 o 
 -10   4   3        5.66        3.85      1.16 o 
  -9   4   3      967.45      989.98     10.62 o 
  -8   4   3      161.36      168.70      3.31 o 
  -7   4   3       42.10       50.88      1.57 o 
  -6   4   3      113.36      108.41      2.05 o 
  -5   4   3        6.29        7.98      0.56 o 
  -4   4   3       39.92       39.89      1.25 o 
  -3   4   3      188.31      197.78      3.27 o 
  -2   4   3      409.16      434.33      4.45 o 
  -1   4   3        2.84        2.81      0.61 o 
   0   4   3      170.00      215.35      2.83 o 
   1   4   3      432.57      452.00      4.58 o 
   2   4   3      207.76      240.77      2.98 o 
   3   4   3     1331.76     1399.28     10.23 o 
   4   4   3        3.14        1.46      0.39 o 
   5   4   3       42.07       48.13      1.21 o 
   6   4   3        0.06       -0.63      0.64 o 
   7   4   3       76.27       81.64      2.21 o 
   8   4   3        5.87        5.49      1.07 o 
   9   4   3        2.60        3.35      1.89 o 
  10   4   3       25.60       24.58      2.80 o 
  11   4   3        5.97        3.16      2.74 o 
  12   4   3       14.89       16.01      4.90 o 
 -14   5   3        5.39        8.02      3.04 o 
 -13   5   3        7.21        8.29      2.65 o 
 -12   5   3       97.32       87.66      4.59 o 
 -11   5   3      743.04      746.62     14.35 o 
 -10   5   3      212.90      210.27      4.93 o 
  -9   5   3      113.02      107.41      4.13 o 
  -8   5   3       91.40       86.12      4.29 o 
  -7   5   3       46.92       51.66      2.12 o 
  -6   5   3       80.38       86.14      1.80 o 
  -5   5   3      177.42      174.48      3.09 o 
  -4   5   3       26.90       26.34      1.46 o 
  -3   5   3       23.21       37.85      1.38 o 
  -2   5   3      847.34      874.22      6.81 o 
  -1   5   3        1.50        8.63      0.63 o 
   0   5   3      332.03      330.16      4.00 o 
   1   5   3     3240.98     3457.69     26.81 o 
   2   5   3     1552.50     1633.16     14.25 o 
   3   5   3     1176.61     1149.70     10.32 o 
   4   5   3      463.87      491.29      5.23 o 
   5   5   3       47.11       54.43      2.23 o 
   6   5   3        3.54        3.46      0.97 o 
   7   5   3      201.89      205.56      5.43 o 
   8   5   3       40.60       37.29      1.99 o 
   9   5   3        1.98        1.67      1.54 o 
  10   5   3      171.89      172.33      7.63 o 
  11   5   3       41.66       47.34      4.56 o 
  12   5   3       26.55       26.24      5.31 o 
 -14   6   3       17.42       24.77      3.34 o 
 -13   6   3       58.70       53.93      4.20 o 
 -12   6   3        9.26       12.11      2.84 o 
 -11   6   3      158.38      146.16     11.76 o 
 -10   6   3       78.37       79.28      3.69 o 
  -9   6   3       21.56       18.29      2.03 o 
  -8   6   3      768.72      812.20     10.49 o 
  -7   6   3       13.22       18.56      1.44 o 
  -6   6   3       48.82       55.27      1.90 o 
  -5   6   3       22.23       27.28      1.52 o 
  -4   6   3        4.81       13.41      1.10 o 
  -3   6   3      343.48      350.34      4.02 o 
  -2   6   3       17.83       23.13      0.90 o 
  -1   6   3      252.94      294.62      3.25 o 
   0   6   3       15.86       25.47      1.02 o 
   1   6   3     1087.68     1217.43      9.59 o 
   2   6   3       77.83       89.02      1.73 o 
   3   6   3     2024.94     2173.92     19.70 o 
   4   6   3       52.30       49.37      1.80 o 
   5   6   3       85.87       83.28      2.43 o 
   6   6   3      107.30      112.89      3.00 o 
   7   6   3      108.00      102.56      3.13 o 
   8   6   3      226.77      216.68      4.87 o 
   9   6   3      452.65      450.51      9.45 o 
  10   6   3        1.65        1.60      2.21 o 
  11   6   3       90.97      103.20      5.93 o 
  12   6   3        2.10        3.71      4.61 o 
 -14   7   3       13.35       15.85      3.09 o 
 -13   7   3       41.07       41.55      3.88 o 
 -12   7   3       60.86       63.94      4.38 o 
 -11   7   3      118.85      119.09      4.72 o 
 -10   7   3      165.85      165.97      5.33 o 
  -9   7   3       40.96       45.41      2.85 o 
  -8   7   3       33.96       31.05      2.81 o 
  -7   7   3       19.52       24.70      2.00 o 
  -6   7   3        3.34        3.73      0.93 o 
  -5   7   3      119.03      123.96      3.01 o 
  -4   7   3       10.17       16.34      1.05 o 
  -3   7   3      122.48      136.85      2.12 o 
  -2   7   3        2.47        2.77      0.51 o 
  -1   7   3      304.89      355.13      3.79 o 
   0   7   3      372.40      363.52      3.83 o 
   1   7   3       30.28       43.04      1.12 o 
   2   7   3      143.99      160.35      2.72 o 
   3   7   3       73.91       58.93      1.95 o 
   4   7   3       24.18       25.21      1.44 o 
   5   7   3     1082.45     1059.09     11.06 o 
   6   7   3      931.60      883.17     10.04 o 
   7   7   3      530.47      548.33      7.95 o 
   8   7   3        0.01        1.57      1.36 o 
   9   7   3        4.31        6.25      1.62 o 
  10   7   3        0.03        2.12      2.15 o 
  11   7   3       19.09       25.51      4.59 o 
 -13   8   3       53.30       54.67      4.76 o 
 -12   8   3       16.63       14.87      2.76 o 
 -11   8   3       20.02       22.83      2.62 o 
 -10   8   3        6.91        6.45      1.76 o 
  -9   8   3       10.27       11.73      1.92 o 
  -8   8   3       66.45       74.29      5.93 o 
  -7   8   3        0.88        2.81      1.14 o 
  -6   8   3      510.20      519.73      7.43 o 
  -5   8   3        1.61        0.50      0.78 o 
  -4   8   3       79.52      111.36      2.49 o 
  -3   8   3       65.08       61.69      1.47 o 
  -2   8   3      891.93      905.09      7.86 o 
  -1   8   3        0.49        0.39      0.41 o 
   0   8   3      416.99      486.16      4.68 o 
   1   8   3        0.75        3.78      0.52 o 
   2   8   3       82.40       81.87      1.88 o 
   3   8   3       96.60       89.50      2.38 o 
   4   8   3       97.53      111.11      3.67 o 
   5   8   3      422.80      448.22      6.63 o 
   6   8   3      974.42      945.44     12.11 o 
   7   8   3      620.87      589.79     10.28 o 
   8   8   3        4.94        2.74      1.39 o 
   9   8   3        7.03        6.37      1.86 o 
  10   8   3        2.99        5.56      2.09 o 
  11   8   3       29.00       30.93      5.46 o 
 -13   9   3      171.70      190.84      8.15 o 
 -12   9   3        1.59        5.97      2.20 o 
 -11   9   3        2.32        1.97      1.83 o 
 -10   9   3        6.76        6.96      2.13 o 
  -9   9   3       14.64       19.04      3.03 o 
  -8   9   3      118.40      111.07      8.24 o 
  -7   9   3        0.01        0.13      1.31 o 
  -6   9   3        9.49        9.14      1.48 o 
  -5   9   3       22.61       19.86      1.87 o 
  -4   9   3       11.14       10.84      0.91 o 
  -3   9   3      246.64      232.09      3.08 o 
  -2   9   3       25.01       29.32      1.01 o 
  -1   9   3      347.29      395.46      3.71 o 
   0   9   3      271.01      241.43      2.68 o 
   1   9   3     1901.52     1918.11     14.24 o 
   2   9   3      576.63      519.65      5.02 o 
   3   9   3       65.96       69.11      2.22 o 
   4   9   3      974.87      901.10     11.40 o 
   5   9   3     2076.68     2039.09     22.19 o 
   6   9   3       34.60       33.61      2.56 o 
   7   9   3      111.69      108.95      3.89 o 
   8   9   3      397.59      375.21     10.04 o 
   9   9   3        1.67       -0.74      1.54 o 
  10   9   3       10.00        8.69      2.50 o 
  11   9   3        2.21        7.21      4.01 o 
 -13  10   3      134.95      146.22      6.47 o 
 -12  10   3        8.48        9.85      2.75 o 
 -11  10   3       28.62       33.38      3.61 o 
 -10  10   3       23.92       26.46      3.70 o 
  -9  10   3       30.24       34.19      3.68 o 
  -8  10   3       16.21        8.47      2.25 o 
  -7  10   3      178.79      175.11      6.77 o 
  -6  10   3      284.85      321.02      6.21 o 
  -5  10   3      214.06      194.06      4.91 o 
  -4  10   3       84.52      100.21      2.30 o 
  -3  10   3        2.38        4.52      0.67 o 
  -2  10   3       36.97       26.45      1.01 o 
  -1  10   3      286.24      267.85      2.91 o 
   0  10   3        4.96        5.87      0.60 o 
   1  10   3        5.28        4.81      0.64 o 
   2  10   3      612.11      612.64      6.04 o 
   3  10   3       43.96       44.26      1.93 o 
   4  10   3      225.17      218.10      4.40 o 
   5  10   3      641.46      590.16      9.50 o 
   6  10   3      721.27      695.90     11.08 o 
   7  10   3        9.53       13.32      2.20 o 
   8  10   3        3.05        3.70      2.23 o 
   9  10   3       28.10       26.68      3.33 o 
  10  10   3        3.59        3.43      2.08 o 
  11  10   3        3.95        8.21      3.79 o 
 -13  11   3        0.01        3.92      2.81 o 
 -12  11   3        1.00        3.99      2.54 o 
 -11  11   3       18.02       16.30      3.37 o 
 -10  11   3       24.24       21.21      3.43 o 
  -9  11   3       97.30       95.74      7.22 o 
  -8  11   3      110.43      106.10      7.39 o 
  -7  11   3        2.28        0.91      1.60 o 
  -6  11   3      333.72      332.51      6.89 o 
  -5  11   3       34.23       40.39      2.94 o 
  -4  11   3      173.99      149.74      3.85 o 
  -3  11   3        2.20        1.97      0.62 o 
  -2  11   3       50.35       40.85      1.26 o 
  -1  11   3       14.37        8.49      0.69 o 
   0  11   3       72.70       57.73      1.43 o 
   1  11   3      201.57      191.21      2.66 o 
   2  11   3      663.55      646.39      7.67 o 
   3  11   3      214.73      208.81      3.95 o 
   4  11   3      757.19      706.42      9.66 o 
   5  11   3        1.47        0.21      1.12 o 
   6  11   3        0.19        0.05      1.32 o 
   7  11   3      121.59      121.52      5.06 o 
   8  11   3       21.50       16.94      3.04 o 
   9  11   3        0.90        8.10      2.82 o 
  10  11   3        0.89        5.28      2.51 o 
 -12  12   3       29.71       29.00      5.24 o 
 -11  12   3      129.96      116.92      6.98 o 
 -10  12   3       12.84       15.48      5.90 o 
  -9  12   3       40.27       42.30      5.43 o 
  -8  12   3      134.59      126.10      5.78 o 
  -7  12   3       51.37       48.45      3.74 o 
  -6  12   3       60.56       62.56      3.79 o 
  -5  12   3      146.41      152.07      4.33 o 
  -4  12   3      362.38      357.14      5.99 o 
  -3  12   3      286.22      264.26      3.75 o 
  -2  12   3      521.13      534.42      5.49 o 
  -1  12   3       82.07       72.93      1.65 o 
   0  12   3     1189.73     1143.88      9.43 o 
   1  12   3      236.48      238.94      3.23 o 
   2  12   3      106.20      119.33      2.81 o 
   3  12   3      206.21      183.50      4.50 o 
   4  12   3       95.85       80.63      3.27 o 
   5  12   3       71.90       76.50      3.72 o 
   6  12   3      193.12      190.41      5.87 o 
   7  12   3        7.30        6.93      2.27 o 
   8  12   3        0.58        2.31      2.10 o 
   9  12   3        7.97        8.98      2.94 o 
  10  12   3       39.19       35.09      6.00 o 
 -12  13   3       42.28       41.86      7.05 o 
 -11  13   3       20.49       20.59      3.61 o 
 -10  13   3       31.20       34.07      4.14 o 
  -9  13   3      324.48      297.80     10.68 o 
  -8  13   3       23.46       21.47      3.10 o 
  -7  13   3        3.23        0.81      1.66 o 
  -6  13   3       29.19       27.71      2.89 o 
  -5  13   3      232.31      224.31      5.75 o 
  -4  13   3       16.35       14.72      1.51 o 
  -3  13   3        1.20        2.49      0.79 o 
  -2  13   3        0.75        2.74      0.65 o 
  -1  13   3      354.43      336.83      3.90 o 
   0  13   3        7.80       11.95      1.03 o 
   1  13   3      177.25      163.61      3.42 o 
   2  13   3     1756.60     1604.21     18.67 o 
   3  13   3       15.95       12.39      1.89 o 
   4  13   3      307.35      302.26      7.84 o 
   5  13   3       88.62       81.31      3.85 o 
   6  13   3       56.29       50.93      3.46 o 
   7  13   3        5.27        6.23      2.26 o 
   8  13   3       92.27       88.71      5.86 o 
   9  13   3        3.99        5.13      2.44 o 
  10  13   3        2.07        6.00      2.64 o 
 -12  14   3        0.10        5.61      3.07 o 
 -11  14   3       19.57       15.48      3.37 o 
 -10  14   3        5.30        6.48      2.67 o 
  -9  14   3       21.50       19.42      3.31 o 
  -8  14   3        0.03        0.47      1.76 o 
  -7  14   3        9.55       12.39      2.49 o 
  -6  14   3       19.57       16.20      2.47 o 
  -5  14   3       54.46       43.87      3.14 o 
  -4  14   3       11.63       14.26      1.50 o 
  -3  14   3      166.65      153.57      3.44 o 
  -2  14   3       59.23       58.36      1.71 o 
  -1  14   3      982.67      895.20      9.64 o 
   0  14   3      221.13      193.09      3.84 o 
   1  14   3     1939.40     1760.42     19.93 o 
   2  14   3     1258.58     1196.66     14.91 o 
   3  14   3      153.49      128.09      3.79 o 
   4  14   3       12.25       14.93      1.84 o 
   5  14   3       46.53       48.48      3.18 o 
   6  14   3       20.25       21.52      3.16 o 
   7  14   3      260.36      243.71      9.27 o 
   8  14   3        0.02       -0.01      2.18 o 
   9  14   3        5.12        7.21      2.74 o 
 -11  15   3       90.51       86.71      6.22 o 
 -10  15   3      187.06      182.65      8.01 o 
  -9  15   3        7.54        8.62      2.60 o 
  -8  15   3       23.77       25.93      3.42 o 
  -7  15   3      233.92      213.46      8.38 o 
  -6  15   3        7.72       11.02      2.18 o 
  -5  15   3       51.28       49.35      3.31 o 
  -4  15   3      255.75      246.96      5.62 o 
  -3  15   3       17.80       18.58      1.40 o 
  -2  15   3      300.18      280.82      4.35 o 
  -1  15   3      131.13      122.42      3.35 o 
   0  15   3       72.23       68.96      2.48 o 
   1  15   3       25.14       19.26      1.50 o 
   2  15   3      294.27      269.52      5.32 o 
   3  15   3        6.63        9.83      1.62 o 
   4  15   3      239.67      231.65      5.56 o 
   5  15   3        1.86        0.78      1.80 o 
   6  15   3       73.92       78.86      5.06 o 
   7  15   3        1.84        3.64      2.20 o 
   8  15   3       78.17       76.81      5.67 o 
   9  15   3       11.90       18.66      3.56 o 
 -11  16   3        7.53        8.51      2.89 o 
 -10  16   3       39.04       32.24      4.13 o 
  -9  16   3        3.42        4.51      2.36 o 
  -8  16   3        1.01        1.87      2.02 o 
  -7  16   3        0.00        2.06      1.86 o 
  -6  16   3        1.33        3.98      1.85 o 
  -5  16   3        0.18        2.81      1.67 o 
  -4  16   3       30.08       33.03      3.03 o 
  -3  16   3      218.77      185.10      3.93 o 
  -2  16   3       21.07       12.25      0.96 o 
  -1  16   3      375.35      337.83      7.94 o 
   0  16   3        9.14        2.15      2.33 o 
   1  16   3       38.47       30.47      2.57 o 
   2  16   3       45.73       53.03      2.42 o 
   3  16   3        3.80        8.20      2.20 o 
   4  16   3      527.16      510.26     10.42 o 
   5  16   3        8.98        5.75      2.20 o 
   6  16   3      111.67      113.25      5.92 o 
   7  16   3       92.60      105.43      7.38 o 
   8  16   3       27.22       36.61      4.27 o 
 -10  17   3       32.86       42.47      4.61 o 
  -9  17   3        1.59        0.15      2.27 o 
  -8  17   3       30.29       31.67      4.17 o 
  -7  17   3       92.73       86.09      5.09 o 
  -6  17   3        1.06        0.85      1.75 o 
  -5  17   3       58.91       57.83      3.03 o 
  -4  17   3       32.44       35.74      2.95 o 
  -3  17   3        9.54       10.51      1.33 o 
  -2  17   3       67.43       64.29      2.83 o 
  -1  17   3        3.50        3.96      1.69 o 
   0  17   3        1.38        0.03      1.32 o 
   1  17   3       40.03       39.76      4.08 o 
   2  17   3        3.57        0.87      1.27 o 
   3  17   3        0.41        0.91      1.38 o 
   4  17   3       67.67       69.29      3.92 o 
   5  17   3      118.95      127.26      6.30 o 
   6  17   3       25.64       22.94      3.28 o 
   7  17   3        6.67        7.09      2.55 o 
   8  17   3        1.11        3.76      2.96 o 
  -9  18   3       14.29       15.64      3.01 o 
  -8  18   3       10.61        7.78      2.52 o 
  -7  18   3        0.21        1.42      1.92 o 
  -6  18   3       21.62       18.31      2.76 o 
  -5  18   3       39.26       35.17      2.62 o 
  -4  18   3      124.54      126.96      3.83 o 
  -3  18   3       31.88       32.92      2.38 o 
  -2  18   3      155.43      155.10      4.55 o 
  -1  18   3      185.95      192.41      6.42 o 
   0  18   3        0.04        2.96      1.64 o 
   1  18   3        1.26        5.42      1.64 o 
   2  18   3       20.46       17.14      2.14 o 
   3  18   3        0.70        0.01      1.43 o 
   4  18   3       61.77       63.18      3.85 o 
   5  18   3       25.82       26.79      3.24 o 
   6  18   3       44.51       41.04      3.96 o 
   7  18   3        0.06        5.69      2.23 o 
  -9  19   3       15.03       15.28      2.92 o 
  -8  19   3       10.89        9.46      2.56 o 
  -7  19   3       16.08       15.30      2.70 o 
  -6  19   3       32.29       27.66      2.57 o 
  -5  19   3        5.75        4.19      1.49 o 
  -4  19   3      144.82      142.23      9.09 o 
  -3  19   3       21.63       24.49      3.32 o 
  -2  19   3        7.38        8.71      1.56 o 
  -1  19   3      114.36      140.25      4.37 o 
   0  19   3        8.26        4.65      2.65 o 
   1  19   3       81.67       84.11      4.64 o 
   2  19   3        0.17       -1.16      1.59 o 
   3  19   3       94.75       92.78      4.22 o 
   4  19   3       61.66       68.69      4.02 o 
   5  19   3        2.94        4.62      2.05 o 
   6  19   3       28.90       27.20      4.29 o 
   7  19   3       53.66       55.11      7.49 o 
  -8  20   3       47.65       56.77      5.50 o 
  -7  20   3       79.54       79.96      4.51 o 
  -6  20   3        7.51        7.91      1.81 o 
  -5  20   3        8.26        9.82      1.66 o 
  -4  20   3       13.22       12.63      2.22 o 
  -3  20   3        6.36        8.89      1.99 o 
  -2  20   3       37.42       45.03      3.37 o 
  -1  20   3       30.62       35.57      4.23 o 
   0  20   3       25.55       25.61      2.85 o 
   1  20   3       60.07       67.45      4.39 o 
   2  20   3        0.56        2.60      1.75 o 
   3  20   3      122.51      139.77      5.21 o 
   4  20   3       51.65       57.72      3.91 o 
   5  20   3       31.36       30.46      3.64 o 
   6  20   3       16.96       17.03      3.26 o 
  -7  21   3        3.39        5.53      1.83 o 
  -6  21   3        5.08        3.58      1.76 o 
  -5  21   3       19.77       21.61      3.43 o 
  -4  21   3        0.54        2.77      1.66 o 
  -3  21   3        4.42        5.55      1.71 o 
  -2  21   3       74.22       76.77      3.53 o 
  -1  21   3        5.81        8.48      1.51 o 
   0  21   3        3.39        1.01      1.65 o 
   1  21   3       60.14       77.67      4.58 o 
   2  21   3       14.44       12.45      5.40 o 
   3  21   3        2.98        6.22      2.35 o 
   4  21   3        9.88       12.03      3.56 o 
   5  21   3        4.76        5.96      2.51 o 
  -6  22   3        0.20        3.37      2.12 o 
  -5  22   3        6.17        6.93      3.78 o 
  -4  22   3        4.05        4.62      1.88 o 
  -3  22   3       12.41       13.26      1.91 o 
  -2  22   3       31.94       37.13      4.28 o 
  -1  22   3       52.99       53.67      6.20 o 
   0  22   3       69.48       87.07      5.14 o 
   1  22   3      431.43      460.81     14.36 o 
   2  22   3      205.21      231.29      8.18 o 
   3  22   3       29.51       32.30      4.86 o 
   4  22   3       50.31       60.17     11.91 o 
  -4  23   3       58.75       69.81      3.57 o 
  -3  23   3        1.89        3.22      2.63 o 
  -2  23   3       15.21       13.28      9.45 o 
  -1  23   3        0.33        1.02      4.08 o 
   0  23   3        0.56        4.93      4.41 o 
   1  23   3       21.33       19.64      5.64 o 
   2  23   3       17.11       23.03      3.56 o 
 -14   0   4       33.29       32.85      3.71 o 
 -13   0   4        5.28        4.14      2.29 o 
 -12   0   4       28.87       24.04      3.36 o 
 -11   0   4       33.19       37.27      5.99 o 
 -10   0   4      243.57      261.30     12.69 o 
  -9   0   4        4.95        3.74      1.40 o 
  -8   0   4       21.24       21.84      1.76 o 
  -7   0   4      662.04      679.50      8.76 o 
  -6   0   4      195.59      263.62      5.05 o 
  -5   0   4     2846.74     3048.16     27.78 o 
  -4   0   4     3601.69     3801.88     35.74 o 
  -3   0   4      685.89      796.38     10.06 o 
  -2   0   4      125.34      171.36      3.19 o 
  -1   0   4      224.38      238.21      3.87 o 
   0   0   4     4029.37     4131.35     41.74 o 
   1   0   4     2455.24     2652.86     23.82 o 
   2   0   4      956.24     1012.74      9.31 o 
   3   0   4       71.82       74.85      1.74 o 
   4   0   4       92.45       98.84      2.69 o 
   5   0   4      435.01      473.26      6.13 o 
   6   0   4        2.14        2.00      1.39 o 
   7   0   4        3.44        0.64      2.27 o 
   8   0   4       63.79       64.87      4.92 o 
   9   0   4       21.25       18.95      3.69 o 
  10   0   4      114.60      123.76      6.85 o 
  11   0   4        0.55       -0.71      2.61 o 
 -14   1   4        2.00        7.28      1.90 o 
 -13   1   4       46.94       46.38      2.81 o 
 -12   1   4       33.65       35.37      2.36 o 
 -11   1   4      106.41       96.13      3.38 o 
 -10   1   4       10.82       11.87      1.57 o 
  -9   1   4      202.18      195.18      3.38 o 
  -8   1   4      326.18      337.23      4.05 o 
  -7   1   4        0.13        0.34      0.61 o 
  -6   1   4      150.10      179.60      2.37 o 
  -5   1   4      111.36      133.25      1.89 o 
  -4   1   4       62.12       61.38      1.32 o 
  -3   1   4       59.30       60.85      1.49 o 
  -2   1   4      159.96      189.56      2.28 o 
  -1   1   4      415.71      453.92      4.42 o 
   0   1   4        7.16        4.22      0.53 o 
   1   1   4      269.32      335.01      3.39 o 
   2   1   4      765.22      824.96      5.56 o 
   3   1   4     1634.76     1762.29     10.79 o 
   4   1   4      147.03      169.54      2.14 o 
   5   1   4      357.61      383.14      3.77 o 
   6   1   4      171.89      166.03      3.52 o 
   7   1   4        6.15        4.36      1.57 o 
   8   1   4       25.01       23.20      2.53 o 
   9   1   4       49.03       51.13      3.31 o 
  10   1   4       81.56       89.15      3.94 o 
  11   1   4        8.54        9.33      2.33 o 
 -14   2   4        1.40       -0.80      2.04 o 
 -13   2   4       45.96       47.85      3.06 o 
 -12   2   4      285.93      276.97      5.44 o 
 -11   2   4       25.66       25.78      1.92 o 
 -10   2   4       17.96       16.69      1.80 o 
  -9   2   4      274.78      280.38      4.58 o 
  -8   2   4      443.38      471.01      5.56 o 
  -7   2   4      399.08      414.63      4.50 o 
  -6   2   4      359.03      387.65      3.99 o 
  -5   2   4       64.55       84.12      1.64 o 
  -4   2   4      700.95      680.61      5.77 o 
  -3   2   4     1080.94     1065.25      7.38 o 
  -2   2   4      482.03      512.82      4.56 o 
  -1   2   4        8.29       16.63      0.78 o 
   0   2   4      492.61      548.67      4.29 o 
   1   2   4     6274.28     6824.22     41.49 o 
   2   2   4      181.24      194.03      2.25 o 
   3   2   4      149.18      167.80      2.26 o 
   4   2   4       30.56       36.68      1.05 o 
   5   2   4        3.73        2.76      0.70 o 
   6   2   4       59.65       62.76      2.14 o 
   7   2   4        0.58        0.27      1.22 o 
   8   2   4        0.60        0.15      2.42 o 
   9   2   4        0.35        0.77      1.73 o 
  10   2   4        0.00       -1.77      1.77 o 
  11   2   4       39.79       41.46      3.74 o 
 -14   3   4       32.84       25.11      3.78 o 
 -13   3   4      100.09       97.74      4.46 o 
 -12   3   4       91.81      104.40      3.57 o 
 -11   3   4      177.46      171.75      3.86 o 
 -10   3   4      323.08      305.74      4.76 o 
  -9   3   4      564.02      584.87      6.70 o 
  -8   3   4        0.48        0.45      0.82 o 
  -7   3   4      315.72      334.31      4.41 o 
  -6   3   4      224.12      236.09      2.98 o 
  -5   3   4      367.58      400.75      3.73 o 
  -4   3   4        0.24        1.21      0.41 o 
  -3   3   4      233.44      276.54      3.35 o 
  -2   3   4      858.70      938.36      7.14 o 
  -1   3   4      380.56      418.94      3.62 o 
   0   3   4     1776.01     1864.39     13.58 o 
   1   3   4      577.43      657.55      5.01 o 
   2   3   4        9.91       11.68      0.63 o 
   3   3   4      402.12      380.97      3.81 o 
   4   3   4       90.83       91.41      1.64 o 
   5   3   4       10.86        9.35      1.22 o 
   6   3   4       45.76       48.75      1.95 o 
   7   3   4       66.18       68.77      2.39 o 
   8   3   4        0.01       -1.28      1.28 o 
   9   3   4       30.65       35.22      2.55 o 
  10   3   4       59.11       65.14      3.94 o 
  11   3   4       15.45       20.12      3.09 o 
 -14   4   4      228.75      230.75      8.93 o 
 -13   4   4        0.17        1.19      2.26 o 
 -12   4   4       41.30       43.46      3.63 o 
 -11   4   4      451.69      434.62      7.41 o 
 -10   4   4      318.97      297.93      6.93 o 
  -9   4   4      155.92      156.19      3.13 o 
  -8   4   4       76.30       70.97      2.08 o 
  -7   4   4        0.03        1.45      0.82 o 
  -6   4   4        8.72       14.55      0.92 o 
  -5   4   4      361.38      373.23      4.04 o 
  -4   4   4      141.09      143.38      2.63 o 
  -3   4   4      609.42      602.66      7.01 o 
  -2   4   4        0.02       -0.51      0.51 o 
  -1   4   4      758.16      965.85      9.04 o 
   0   4   4       44.95       26.14      1.13 o 
   1   4   4     3890.36     4078.61     29.79 o 
   2   4   4       25.12       22.02      0.65 o 
   3   4   4       21.63       31.80      1.06 o 
   4   4   4        3.57        1.94      0.55 o 
   5   4   4      230.65      232.97      3.58 o 
   6   4   4      176.39      169.94      3.54 o 
   7   4   4       93.95       93.21      3.28 o 
   8   4   4      172.29      167.29      4.48 o 
   9   4   4       72.62       71.91      3.88 o 
  10   4   4        1.29       -2.35      2.35 o 
  11   4   4        3.36        3.50      2.75 o 
 -14   5   4       47.47       56.22      5.30 o 
 -13   5   4       72.91       68.52      4.43 o 
 -12   5   4      353.42      329.28      8.19 o 
 -11   5   4      312.38      303.93      8.82 o 
 -10   5   4        0.90        1.32      1.53 o 
  -9   5   4      120.47      126.16      5.22 o 
  -8   5   4       30.84       29.99      2.03 o 
  -7   5   4       43.42       53.07      1.81 o 
  -6   5   4      205.32      206.70      3.08 o 
  -5   5   4        6.36        4.48      0.83 o 
  -4   5   4      173.21      187.69      3.91 o 
  -3   5   4      121.31      122.61      2.50 o 
  -2   5   4      441.41      513.69      7.41 o 
  -1   5   4       49.74       43.73      1.43 o 
   0   5   4     5287.09     5795.89     46.00 o 
   1   5   4      553.11      591.18      5.66 o 
   2   5   4      616.78      669.98      7.73 o 
   3   5   4      235.01      247.20      3.51 o 
   4   5   4      170.26      156.32      2.73 o 
   5   5   4        2.37        1.36      0.81 o 
   6   5   4        5.49        5.60      1.04 o 
   7   5   4      292.93      254.40     17.57 o 
   8   5   4       30.62       29.70      3.47 o 
   9   5   4      241.80      232.41      6.84 o 
  10   5   4       30.97       24.71      3.63 o 
  11   5   4       30.61       33.18      5.57 o 
 -14   6   4      113.98      127.59      6.49 o 
 -13   6   4      168.68      165.16      6.25 o 
 -12   6   4      179.47      162.39      5.84 o 
 -11   6   4       27.18       28.18      2.83 o 
 -10   6   4        0.02       -0.01      1.37 o 
  -9   6   4      102.64      106.44      3.54 o 
  -8   6   4       27.46       36.05      2.17 o 
  -7   6   4        0.17        0.89      0.91 o 
  -6   6   4      164.24      185.80      3.37 o 
  -5   6   4        0.34        3.36      0.96 o 
  -4   6   4        2.19        0.32      0.71 o 
  -3   6   4      101.93       97.29      2.04 o 
  -2   6   4      106.65      112.02      2.05 o 
  -1   6   4     1445.34     1530.09     12.89 o 
   0   6   4     2660.01     2643.48     23.11 o 
   1   6   4       21.05        4.69      0.65 o 
   2   6   4     1752.43     1854.65     15.45 o 
   3   6   4      271.56      249.62      3.54 o 
   4   6   4      238.41      240.63      3.85 o 
   5   6   4       17.63       14.95      1.43 o 
   6   6   4       47.54       38.58      2.38 o 
   7   6   4       24.41       22.53      1.84 o 
   8   6   4       14.65       12.23      2.63 o 
   9   6   4        2.53        2.38      1.99 o 
  10   6   4       37.79       36.64      4.09 o 
  11   6   4       33.96       41.53      5.31 o 
 -14   7   4       30.79       26.87      5.60 o 
 -13   7   4       21.80       26.41      3.37 o 
 -12   7   4       60.47       49.02      3.56 o 
 -11   7   4       52.74       71.36      4.46 o 
 -10   7   4        2.80        5.31      1.73 o 
  -9   7   4       17.47       17.74      2.07 o 
  -8   7   4       20.66       23.11      2.25 o 
  -7   7   4        0.86        0.16      0.86 o 
  -6   7   4       82.93       88.34      2.41 o 
  -5   7   4      105.39       99.75      3.27 o 
  -4   7   4       79.19       74.99      3.02 o 
  -3   7   4       25.03       20.97      0.97 o 
  -2   7   4      582.66      546.70      5.65 o 
  -1   7   4      799.45      854.55      8.03 o 
   0   7   4      907.38      892.67      8.35 o 
   1   7   4       32.40       58.14      1.33 o 
   2   7   4     1363.76     1527.19     13.66 o 
   3   7   4      124.22      110.64      2.30 o 
   4   7   4      123.37      119.99      2.72 o 
   5   7   4      324.62      306.40      4.96 o 
   6   7   4     1052.42     1012.21     11.36 o 
   7   7   4       75.86       72.14      2.80 o 
   8   7   4      353.74      359.57      6.21 o 
   9   7   4      170.25      168.31      6.07 o 
  10   7   4       89.21       94.85     11.21 o 
  11   7   4       40.70       44.30      5.38 o 
 -14   8   4       68.11       65.60     13.10 o 
 -13   8   4        9.50        7.55      3.33 o 
 -12   8   4        0.35        0.58      1.93 o 
 -11   8   4       21.85       26.15      2.74 o 
 -10   8   4        0.04        1.10      1.53 o 
  -9   8   4        1.69        2.72      1.43 o 
  -8   8   4        1.82        1.99      1.53 o 
  -7   8   4        4.37        3.35      1.07 o 
  -6   8   4        6.03        7.57      1.28 o 
  -5   8   4      281.41      307.81      5.53 o 
  -4   8   4      196.54      217.80      3.74 o 
  -3   8   4       29.86       35.38      1.24 o 
  -2   8   4     1003.40     1110.42     11.39 o 
  -1   8   4       13.37       19.18      1.14 o 
   0   8   4       33.88       25.40      1.17 o 
   1   8   4       38.32       24.74      1.10 o 
   2   8   4      812.40      838.66      8.49 o 
   3   8   4      300.20      290.77      4.68 o 
   4   8   4      965.37      972.52     11.60 o 
   5   8   4      127.95      126.68      3.43 o 
   6   8   4       26.28       24.89      1.90 o 
   7   8   4        0.36       -0.07      1.28 o 
   8   8   4        0.03        0.84      1.40 o 
   9   8   4        0.65        3.10      1.99 o 
  10   8   4       31.40       28.13      9.01 o 
  11   8   4       19.80       23.65      7.77 o 
 -13   9   4        1.15        4.07      2.87 o 
 -12   9   4        4.11        6.33      2.22 o 
 -11   9   4        3.32        1.92      1.79 o 
 -10   9   4        0.70        1.95      2.04 o 
  -9   9   4        4.20        3.84      1.79 o 
  -8   9   4       67.07      105.49     19.65 o 
  -7   9   4      111.81      110.52      4.03 o 
  -6   9   4      246.59      257.53      5.32 o 
  -5   9   4      381.80      358.09      7.24 o 
  -4   9   4       10.56        6.30      1.06 o 
  -3   9   4       39.00       53.18      1.69 o 
  -2   9   4        0.58        1.24      0.56 o 
  -1   9   4     1234.95     1235.72     11.79 o 
   0   9   4      183.46      154.28      2.59 o 
   1   9   4       23.47       25.63      1.18 o 
   2   9   4       24.89       21.72      1.41 o 
   3   9   4     3110.90     2909.76     26.16 o 
   4   9   4      514.63      461.82      7.82 o 
   5   9   4      175.14      167.30      5.23 o 
   6   9   4       74.07       70.06      3.93 o 
   7   9   4       62.52       57.16      3.43 o 
   8   9   4       15.03        9.81      1.96 o 
   9   9   4        0.14        4.98      1.89 o 
  10   9   4       12.03       17.52      3.41 o 
 -13  10   4        3.24        5.02      2.52 o 
 -12  10   4        9.99        8.18      2.70 o 
 -11  10   4       27.11       30.11      3.43 o 
 -10  10   4        7.35        3.36      2.28 o 
  -9  10   4       92.19       93.69      5.33 o 
  -8  10   4       15.44       16.48      2.69 o 
  -7  10   4        5.42       12.11      2.61 o 
  -6  10   4      112.90      100.53      4.25 o 
  -5  10   4        1.84        1.73      1.16 o 
  -4  10   4       36.54       36.42      2.00 o 
  -3  10   4      623.30      577.43      5.86 o 
  -2  10   4     1237.88     1156.08     10.07 o 
  -1  10   4        4.60        3.06      0.60 o 
   0  10   4       10.79        9.28      0.86 o 
   1  10   4     1334.27     1182.22     11.38 o 
   2  10   4      596.07      557.66      7.68 o 
   3  10   4        9.69        7.22      1.30 o 
   4  10   4      433.31      411.48      8.28 o 
   5  10   4      564.82      517.37     10.04 o 
   6  10   4       22.06       23.07      2.63 o 
   7  10   4        8.05       11.07      2.29 o 
   8  10   4       39.71       39.00      3.41 o 
   9  10   4        0.98        6.80      2.40 o 
  10  10   4        2.92        4.94      2.38 o 
 -13  11   4        5.38       11.33      3.45 o 
 -12  11   4        0.17        6.16      2.72 o 
 -11  11   4       32.66       34.38      4.29 o 
 -10  11   4      127.12      114.91      7.12 o 
  -9  11   4      157.33      158.22      6.78 o 
  -8  11   4      208.10      203.59      7.11 o 
  -7  11   4      524.83      537.29     20.18 o 
  -6  11   4      447.13      432.46      8.18 o 
  -5  11   4      744.97      770.51     12.43 o 
  -4  11   4      988.27      911.82     10.53 o 
  -3  11   4      765.46      744.23      8.69 o 
  -2  11   4      105.22       98.56      2.11 o 
  -1  11   4     1896.51     1862.15     15.83 o 
   0  11   4      129.14      122.90      2.94 o 
   1  11   4      485.96      453.05      6.53 o 
   2  11   4     1724.81     1629.24     17.22 o 
   3  11   4      886.48      851.18     11.94 o 
   4  11   4        3.93        2.93      1.32 o 
   5  11   4       15.45       12.89      2.08 o 
   6  11   4       39.79       36.68      3.88 o 
   7  11   4        3.24        3.01      1.82 o 
   8  11   4       10.24       14.91      2.73 o 
   9  11   4        0.02        3.91      2.46 o 
  10  11   4        0.12        2.31      3.63 o 
 -12  12   4      165.86      150.46      8.11 o 
 -11  12   4       32.02       18.89      5.18 o 
 -10  12   4        0.14        0.57      2.26 o 
  -9  12   4      154.20      135.01      6.37 o 
  -8  12   4      112.64      115.66      5.67 o 
  -7  12   4       21.88       24.03      2.99 o 
  -6  12   4        2.43        1.87      1.65 o 
  -5  12   4        4.91        3.94      1.44 o 
  -4  12   4        0.85        0.57      0.87 o 
  -3  12   4        6.05        5.24      1.06 o 
  -2  12   4       41.90       40.88      1.69 o 
  -1  12   4     1690.87     1637.95     13.79 o 
   0  12   4       96.70       97.88      2.77 o 
   1  12   4     1196.33     1132.58     12.73 o 
   2  12   4       24.46       20.21      2.43 o 
   3  12   4      275.09      260.72      5.65 o 
   4  12   4       23.51       22.02      2.17 o 
   5  12   4       44.23       40.98      3.12 o 
   6  12   4       10.43        9.48      2.09 o 
   7  12   4       13.56        7.58      2.34 o 
   8  12   4        2.77        1.17      2.23 o 
   9  12   4        1.65        4.69      2.80 o 
  10  12   4        5.02        9.74      3.44 o 
 -12  13   4        0.40        3.63      2.78 o 
 -11  13   4       44.83       56.85      5.32 o 
 -10  13   4        0.02        1.05      2.27 o 
  -9  13   4       20.75       21.10      3.11 o 
  -8  13   4       17.47       10.23      2.50 o 
  -7  13   4       61.37       48.50      3.88 o 
  -6  13   4      103.05       95.12      4.60 o 
  -5  13   4        1.79       -0.26      1.28 o 
  -4  13   4      495.56      468.48      7.40 o 
  -3  13   4        1.12        1.30      0.91 o 
  -2  13   4     1626.43     1550.46     16.44 o 
  -1  13   4      655.53      672.79      8.25 o 
   0  13   4        7.28        7.02      1.25 o 
   1  13   4       19.58       16.29      1.78 o 
   2  13   4        1.34        1.96      1.05 o 
   3  13   4       17.34       17.33      1.91 o 
   4  13   4      250.61      226.13      5.57 o 
   5  13   4        3.59        0.53      1.42 o 
   6  13   4       48.20       40.16      3.34 o 
   7  13   4        1.06        2.01      1.82 o 
   8  13   4      133.62      134.34      7.19 o 
   9  13   4       11.99       13.60      3.56 o 
 -12  14   4       55.07       55.22      6.10 o 
 -11  14   4       14.52       11.83      3.17 o 
 -10  14   4       10.94        3.27      2.42 o 
  -9  14   4        0.82       -0.64      1.94 o 
  -8  14   4       65.05       74.59      4.93 o 
  -7  14   4      116.16      121.26      7.15 o 
  -6  14   4        0.34       -0.38      1.44 o 
  -5  14   4      107.16       95.11      3.65 o 
  -4  14   4      274.50      268.30      6.54 o 
  -3  14   4        6.86        3.16      1.03 o 
  -2  14   4      370.22      354.78      6.53 o 
  -1  14   4     1043.62      954.24     10.78 o 
   0  14   4       20.58       16.96      1.74 o 
   1  14   4     1125.99     1112.92     15.66 o 
   2  14   4        2.99        1.19      1.11 o 
   3  14   4      369.81      364.98      7.10 o 
   4  14   4       52.78       54.99      3.09 o 
   5  14   4      100.34       93.76      4.36 o 
   6  14   4        9.29        9.38      2.11 o 
   7  14   4       87.34       93.44      5.88 o 
   8  14   4        0.90        0.76      2.28 o 
   9  14   4       43.19       46.52      5.00 o 
 -11  15   4        0.40        3.42      2.48 o 
 -10  15   4       11.67        9.44      2.91 o 
  -9  15   4        1.35        2.24      2.17 o 
  -8  15   4        0.31        1.08      1.89 o 
  -7  15   4        0.01        1.82      1.84 o 
  -6  15   4        0.13       -1.34      1.34 o 
  -5  15   4        3.07        4.09      1.37 o 
  -4  15   4       35.10       29.45      2.46 o 
  -3  15   4        4.79        4.80      1.14 o 
  -2  15   4      389.57      355.64      5.80 o 
  -1  15   4        8.18        7.83      1.39 o 
   0  15   4       18.62       16.52      2.04 o 
   1  15   4      184.24      180.89      4.80 o 
   2  15   4       89.14       89.14      3.30 o 
   3  15   4      195.46      186.07      5.28 o 
   4  15   4       81.08       75.49      3.53 o 
   5  15   4       13.39       12.45      2.19 o 
   6  15   4      166.55      154.36      6.82 o 
   7  15   4       77.15       84.65      5.77 o 
   8  15   4       24.29       26.93      5.87 o 
 -11  16   4        1.71        1.47      2.19 o 
 -10  16   4      123.07      126.43      7.34 o 
  -9  16   4        0.35        0.58      2.04 o 
  -8  16   4        5.74        6.54      2.37 o 
  -7  16   4        2.35        2.64      1.90 o 
  -6  16   4        5.67        8.19      2.16 o 
  -5  16   4       50.06       49.43      4.56 o 
  -4  16   4      111.01      112.59      3.66 o 
  -3  16   4       45.51       38.94      2.12 o 
  -2  16   4        6.22        5.83      1.17 o 
  -1  16   4       15.06       18.25      3.55 o 
   0  16   4        0.96        2.14      1.06 o 
   1  16   4       88.44       84.15      3.89 o 
   2  16   4        1.90        2.64      1.16 o 
   3  16   4      147.73      126.85      4.15 o 
   4  16   4      107.11       99.39      3.94 o 
   5  16   4       22.24       26.66      3.40 o 
   6  16   4       34.08       34.40      3.92 o 
   7  16   4       15.15       15.96      3.15 o 
   8  16   4        2.30        6.55      2.89 o 
 -10  17   4        1.81        3.75      2.07 o 
  -9  17   4       12.49        8.79      2.66 o 
  -8  17   4        0.20       -1.30      1.93 o 
  -7  17   4       26.78       30.47      3.49 o 
  -6  17   4      214.91      197.00      7.63 o 
  -5  17   4        4.54        4.51      1.49 o 
  -4  17   4      623.26      601.84      9.95 o 
  -3  17   4        1.91        3.33      1.28 o 
  -2  17   4        2.71        2.31      1.00 o 
  -1  17   4        4.67        4.19      1.30 o 
   0  17   4       32.15       43.48      2.64 o 
   1  17   4       46.75       41.70      4.46 o 
   2  17   4        0.30        1.20      1.20 o 
   3  17   4       61.05       58.18      3.01 o 
   4  17   4       50.73       62.67      4.29 o 
   5  17   4      265.80      256.61      9.20 o 
   6  17   4       38.37       38.73      4.14 o 
   7  17   4       93.79      112.79      6.57 o 
 -10  18   4        2.53        7.48      3.05 o 
  -9  18   4        2.17        1.92      2.07 o 
  -8  18   4       19.31        9.70      2.71 o 
  -7  18   4       71.63       73.50      4.04 o 
  -6  18   4        7.70        6.52      1.75 o 
  -5  18   4        9.16       15.32      2.01 o 
  -4  18   4       52.21       56.50      3.51 o 
  -3  18   4        4.93        3.65      1.17 o 
  -2  18   4      109.26      121.76      4.43 o 
  -1  18   4       15.07       11.64      2.50 o 
   0  18   4        0.20        3.18      1.89 o 
   1  18   4       70.56       70.89      4.85 o 
   2  18   4       12.63       15.41      2.61 o 
   3  18   4       28.19       18.51      2.53 o 
   4  18   4      151.31      157.37      5.93 o 
   5  18   4       10.85       12.87      2.64 o 
   6  18   4       59.36       71.29      5.56 o 
   7  18   4        0.00        4.80      2.43 o 
  -9  19   4        0.46        3.53      2.06 o 
  -8  19   4       14.91       14.36      2.39 o 
  -7  19   4        0.01        0.62      1.55 o 
  -6  19   4       10.29       10.96      1.92 o 
  -5  19   4        0.09        0.66      1.28 o 
  -4  19   4      107.29      126.65      4.77 o 
  -3  19   4        4.19        3.93      1.67 o 
  -2  19   4       28.87       33.74      3.11 o 
  -1  19   4       30.27       26.98      3.84 o 
   0  19   4       34.58       45.19      6.89 o 
   1  19   4       11.96       15.18      3.88 o 
   2  19   4       10.11       11.05      2.48 o 
   3  19   4       13.37       10.25      5.00 o 
   4  19   4       42.44       40.96      3.57 o 
   5  19   4       55.47       52.52      4.30 o 
   6  19   4        1.83        6.00      3.61 o 
  -8  20   4        5.01        5.10      2.44 o 
  -7  20   4       66.22       68.97      5.74 o 
  -6  20   4       11.73       15.34      2.23 o 
  -5  20   4       30.00       29.66      2.37 o 
  -4  20   4        0.15        0.25      1.87 o 
  -3  20   4        8.93        7.90      1.80 o 
  -2  20   4      118.45      123.80     10.21 o 
  -1  20   4        0.00        0.93      1.44 o 
   0  20   4        0.34        0.68      1.95 o 
   1  20   4        2.95        5.49      2.32 o 
   2  20   4       50.66       57.62      4.74 o 
   3  20   4       85.14       83.15      5.79 o 
   4  20   4        0.01       -0.04      2.13 o 
   5  20   4       46.75       58.42      5.11 o 
  -7  21   4        7.07        7.44      1.89 o 
  -6  21   4       13.21       15.75      2.22 o 
  -5  21   4       18.03       18.39      4.05 o 
  -4  21   4       27.10       29.70      3.11 o 
  -3  21   4        2.50        0.74      1.57 o 
  -2  21   4      135.04      135.74      5.43 o 
  -1  21   4       20.80       23.67      2.57 o 
   0  21   4      138.66      160.65      7.84 o 
   1  21   4       23.28       30.71      3.66 o 
   2  21   4        4.41        8.00      2.76 o 
   3  21   4        6.65        4.87      2.52 o 
   4  21   4       13.24       15.50      3.84 o 
  -6  22   4        2.86        3.36      2.78 o 
  -5  22   4       86.60       87.05      4.72 o 
  -4  22   4        1.41        2.98      1.87 o 
  -3  22   4        9.18        6.43      1.95 o 
  -2  22   4       18.19       22.60      2.39 o 
  -1  22   4       14.96       22.04      3.15 o 
   0  22   4        2.72        3.54      2.24 o 
   1  22   4       31.82       46.42      4.24 o 
   2  22   4       60.52       59.47      4.98 o 
   3  22   4        0.70        3.57      3.38 o 
  -4  23   4        0.47        0.96      1.68 o 
  -3  23   4       20.02       18.97      2.40 o 
  -2  23   4      126.90      163.06     10.45 o 
  -1  23   4       53.30       67.21      4.73 o 
   0  23   4        7.30        9.90      2.25 o 
   1  23   4       17.35       17.02      6.00 o 
 -14   1   5        0.93        2.45      1.86 o 
 -13   1   5       14.93       14.69      2.05 o 
 -12   1   5       31.75       36.81      2.62 o 
 -11   1   5       54.18       55.19      3.30 o 
 -10   1   5       28.23       25.65      2.21 o 
  -9   1   5       26.73       36.33      1.77 o 
  -8   1   5      316.37      326.44      4.13 o 
  -7   1   5      840.84      878.48      7.53 o 
  -6   1   5      161.22      162.78      2.36 o 
  -5   1   5        0.03        0.73      0.53 o 
  -4   1   5       81.66      103.43      1.71 o 
  -3   1   5      249.02      224.55      2.53 o 
  -2   1   5     2903.47     3263.57     21.19 o 
  -1   1   5      131.21      131.19      2.01 o 
   0   1   5      358.14      363.51      3.39 o 
   1   1   5       32.71       32.59      1.02 o 
   2   1   5      501.07      537.85      4.44 o 
   3   1   5        1.27        0.35      0.46 o 
   4   1   5       55.98       55.87      1.34 o 
   5   1   5        9.16        7.21      0.96 o 
   6   1   5      203.83      212.69      6.07 o 
   7   1   5       24.20       25.03      2.52 o 
   8   1   5        0.39       -0.98      1.85 o 
   9   1   5        2.26       -1.25      2.22 o 
  10   1   5        8.60        6.04      2.26 o 
  11   1   5       10.59        7.94      2.87 o 
 -14   2   5       17.07       14.21      3.37 o 
 -13   2   5       15.14       11.13      1.90 o 
 -12   2   5      103.80      106.68      3.84 o 
 -11   2   5      108.34       99.09      3.31 o 
 -10   2   5      105.09       99.58      2.99 o 
  -9   2   5        0.00        0.48      0.93 o 
  -8   2   5      405.80      415.00      5.22 o 
  -7   2   5       68.40       74.30      1.77 o 
  -6   2   5      137.47      162.27      2.33 o 
  -5   2   5     1007.38     1059.52      8.65 o 
  -4   2   5        2.63        1.97      0.52 o 
  -3   2   5      363.54      400.09      3.79 o 
  -2   2   5     1122.68     1286.21      9.85 o 
  -1   2   5      152.98      139.14      2.03 o 
   0   2   5     2853.09     3224.32     21.98 o 
   1   2   5       17.20       23.19      0.94 o 
   2   2   5        4.09        8.45      0.71 o 
   3   2   5       79.73       98.35      1.62 o 
   4   2   5       26.33       26.84      1.06 o 
   5   2   5       15.19       18.04      1.43 o 
   6   2   5       35.36       34.91      2.02 o 
   7   2   5      499.10      510.11      8.79 o 
   8   2   5       16.06       15.83      2.39 o 
   9   2   5      112.53      116.57      4.29 o 
  10   2   5        0.44       -1.80      1.98 o 
  11   2   5      130.93      125.16      5.69 o 
 -14   3   5       43.84       38.73      5.36 o 
 -13   3   5        1.04        1.62      1.99 o 
 -12   3   5       30.92       25.70      2.10 o 
 -11   3   5      416.13      405.63      6.39 o 
 -10   3   5      254.44      240.29      4.34 o 
  -9   3   5      418.41      431.08      5.83 o 
  -8   3   5      292.19      295.54      4.55 o 
  -7   3   5      163.10      155.31      3.56 o 
  -6   3   5      459.94      439.42      4.50 o 
  -5   3   5      294.16      289.72      3.42 o 
  -4   3   5      584.13      660.94      5.25 o 
  -3   3   5      985.12     1099.11      8.07 o 
  -2   3   5     4707.07     4996.45     34.81 o 
  -1   3   5      285.78      285.59      2.75 o 
   0   3   5      288.82      340.36      3.20 o 
   1   3   5       27.87       41.74      1.33 o 
   2   3   5      275.41      244.91      2.64 o 
   3   3   5      177.99      159.92      2.12 o 
   4   3   5        9.81        4.76      0.83 o 
   5   3   5      114.81      102.39      2.58 o 
   6   3   5        0.80        0.48      0.96 o 
   7   3   5       22.91       20.71      2.54 o 
   8   3   5       47.36       44.51      2.95 o 
   9   3   5        5.38        3.39      2.37 o 
  10   3   5       17.22       12.08      3.14 o 
  11   3   5       24.37       39.27      8.36 o 
 -14   4   5        0.18       -1.50      2.46 o 
 -13   4   5       64.56       53.25      4.37 o 
 -12   4   5       54.55       51.15      3.09 o 
 -11   4   5        1.39        2.13      1.41 o 
 -10   4   5        7.01        4.86      1.26 o 
  -9   4   5       98.95       98.42      2.63 o 
  -8   4   5        2.66        3.32      0.84 o 
  -7   4   5       14.54       15.70      1.14 o 
  -6   4   5       26.56       30.96      1.58 o 
  -5   4   5      146.79      160.30      2.34 o 
  -4   4   5      948.99     1018.02      7.70 o 
  -3   4   5     3322.07     3821.71     25.47 o 
  -2   4   5     3453.92     3651.70     29.62 o 
  -1   4   5      509.56      589.45      5.41 o 
   0   4   5       40.04       73.55      1.56 o 
   1   4   5       47.84       61.53      1.34 o 
   2   4   5       30.33       24.13      0.82 o 
   3   4   5      327.24      314.39      3.45 o 
   4   4   5       47.16       44.27      1.75 o 
   5   4   5       84.51       89.50      2.58 o 
   6   4   5      104.94      101.76      2.66 o 
   7   4   5       86.54       84.88      3.89 o 
   8   4   5        8.26        4.43      1.88 o 
   9   4   5       88.07       89.26      4.43 o 
  10   4   5       12.58       19.35      4.42 o 
  11   4   5       53.52       53.85      5.92 o 
 -14   5   5       57.56       49.84      4.64 o 
 -13   5   5      104.49       80.85      5.13 o 
 -12   5   5        7.37        4.91      2.34 o 
 -11   5   5        2.27        1.58      1.43 o 
 -10   5   5        0.39        0.28      1.10 o 
  -9   5   5       37.85       39.24      2.54 o 
  -8   5   5        4.73        5.22      0.98 o 
  -7   5   5        0.00       -0.41      0.66 o 
  -6   5   5       75.11       70.26      2.28 o 
  -5   5   5       93.21       87.74      2.39 o 
  -4   5   5        7.24       10.34      1.01 o 
  -3   5   5      665.99      685.75      7.79 o 
  -2   5   5     1494.39     1758.94     15.61 o 
  -1   5   5     3466.73     3758.41     30.83 o 
   0   5   5     1064.69     1100.71     10.54 o 
   1   5   5      212.06      227.71      2.86 o 
   2   5   5      175.88      176.62      2.19 o 
   3   5   5       70.21       67.80      1.85 o 
   4   5   5       17.19       20.17      1.42 o 
   5   5   5        4.22        3.96      1.02 o 
   6   5   5        0.48        0.62      0.96 o 
   7   5   5       53.63       57.53      3.03 o 
   8   5   5       71.08       75.56      4.21 o 
   9   5   5        0.07        2.47      3.18 o 
  10   5   5        6.97        6.85      3.85 o 
  11   5   5       41.70       47.38      5.75 o 
 -14   6   5       36.82       33.29      7.62 o 
 -13   6   5        3.84        3.01      2.41 o 
 -12   6   5       11.89        9.70      2.41 o 
 -11   6   5        1.07        0.44      1.41 o 
 -10   6   5       20.70       24.73      2.20 o 
  -9   6   5       16.28       21.71      2.86 o 
  -8   6   5      135.22      139.80      3.70 o 
  -7   6   5       13.92       16.10      1.58 o 
  -6   6   5       25.85       22.72      2.10 o 
  -5   6   5      121.75       99.95      2.58 o 
  -4   6   5      436.41      475.27      6.20 o 
  -3   6   5     1239.57     1285.24     12.96 o 
  -2   6   5      108.15       95.24      2.48 o 
  -1   6   5     2507.10     2839.38     23.98 o 
   0   6   5      476.08      489.73      5.76 o 
   1   6   5      266.73      257.09      3.27 o 
   2   6   5        0.36       -0.15      0.58 o 
   3   6   5       33.60       36.06      1.46 o 
   4   6   5       81.67       78.21      2.82 o 
   5   6   5       68.50       70.25      2.36 o 
   6   6   5        0.50       -0.72      1.04 o 
   7   6   5      233.37      238.03      6.63 o 
   8   6   5      109.13      110.37      5.12 o 
   9   6   5      608.73      608.83     13.61 o 
  10   6   5      108.72      106.21      7.23 o 
 -14   7   5       25.42       31.21      4.07 o 
 -13   7   5        8.66        8.50      2.66 o 
 -12   7   5       11.68       13.77      2.36 o 
 -11   7   5       10.21        9.56      1.89 o 
 -10   7   5        1.20        0.60      1.47 o 
  -9   7   5        8.17        8.50      1.75 o 
  -8   7   5       62.47       58.16      4.24 o 
  -7   7   5        8.37       10.91      1.48 o 
  -6   7   5        4.83        5.02      1.32 o 
  -5   7   5       94.17      108.15      3.77 o 
  -4   7   5      611.51      597.21      8.10 o 
  -3   7   5     1183.64     1087.94      9.60 o 
  -2   7   5      129.75      126.82      2.45 o 
  -1   7   5      344.48      341.91      4.35 o 
   0   7   5      301.99      306.77      4.43 o 
   1   7   5     1215.53     1249.82     11.94 o 
   2   7   5       36.70       48.77      1.50 o 
   3   7   5        4.59        6.50      0.98 o 
   4   7   5      193.02      172.23      3.47 o 
   5   7   5       17.30       17.46      1.65 o 
   6   7   5      159.34      150.97      4.66 o 
   7   7   5       14.86       13.46      1.97 o 
   8   7   5       13.93        9.78      2.30 o 
   9   7   5        0.82        3.42      2.70 o 
  10   7   5        0.57        6.62      5.74 o 
 -14   8   5        3.56        1.79      2.72 o 
 -13   8   5        0.31        3.27      2.36 o 
 -12   8   5        7.70        3.74      2.08 o 
 -11   8   5        9.63       13.08      2.28 o 
 -10   8   5       20.66       10.48      1.99 o 
  -9   8   5       10.52       10.91      1.89 o 
  -8   8   5       88.50       90.99      4.56 o 
  -7   8   5       29.95       28.08      2.46 o 
  -6   8   5       67.76       65.61      4.05 o 
  -5   8   5       89.59       69.40      3.30 o 
  -4   8   5       11.26       10.01      1.38 o 
  -3   8   5      301.78      305.44      3.85 o 
  -2   8   5       18.46       18.69      1.21 o 
  -1   8   5        2.06        8.00      0.95 o 
   0   8   5       82.64       81.52      2.24 o 
   1   8   5        3.45        9.44      0.83 o 
   2   8   5       95.75       84.18      3.70 o 
   3   8   5      746.28      677.56      9.13 o 
   4   8   5       23.21       19.69      1.81 o 
   5   8   5       93.08      102.06      3.92 o 
   6   8   5       36.87       35.90      2.81 o 
   7   8   5        0.31        1.54      1.40 o 
   8   8   5        1.81        1.43      1.62 o 
   9   8   5        0.17       -0.91      2.02 o 
  10   8   5       19.41       23.68      8.03 o 
 -13   9   5        2.44        4.44      2.29 o 
 -12   9   5        8.18        8.07      2.31 o 
 -11   9   5        3.18        2.67      1.88 o 
 -10   9   5        1.31        2.57      1.93 o 
  -9   9   5        1.40        2.85      1.81 o 
  -8   9   5       24.79       49.83     13.18 o 
  -7   9   5       63.68       64.52      4.59 o 
  -6   9   5      106.71       95.68      3.89 o 
  -5   9   5      641.22      640.94     10.88 o 
  -4   9   5      421.05      428.36      6.71 o 
  -3   9   5      153.79      146.80      2.96 o 
  -2   9   5      446.76      393.29      5.10 o 
  -1   9   5       79.85       81.77      2.32 o 
   0   9   5      404.47      379.58      6.08 o 
   1   9   5      805.81      790.55      9.58 o 
   2   9   5     1145.73     1080.25     12.57 o 
   3   9   5      351.83      327.53      5.84 o 
   4   9   5       31.00       24.56      2.52 o 
   5   9   5       27.84       33.82      3.00 o 
   6   9   5        0.97        0.92      1.36 o 
   7   9   5       60.72       50.19      3.40 o 
   8   9   5       68.24       64.57      4.03 o 
   9   9   5       19.57       17.85      2.87 o 
  10   9   5        8.45       14.02      4.03 o 
 -13  10   5       13.40       12.57      2.73 o 
 -12  10   5        4.05        8.50      2.74 o 
 -11  10   5        0.98       -0.41      2.07 o 
 -10  10   5       19.57       19.70      3.30 o 
  -9  10   5       73.41       64.95      5.43 o 
  -8  10   5      106.99      109.43      5.36 o 
  -7  10   5      353.14      311.21     11.76 o 
  -6  10   5      285.28      278.91      6.79 o 
  -5  10   5      170.54      164.59      4.90 o 
  -4  10   5     2303.62     2256.65     23.76 o 
  -3  10   5      337.96      291.04      4.91 o 
  -2  10   5        0.00       -0.41      0.76 o 
  -1  10   5      328.10      325.21      4.90 o 
   0  10   5     3098.17     2995.66     28.68 o 
   1  10   5      667.48      662.46      9.43 o 
   2  10   5      210.95      194.55      4.30 o 
   3  10   5      130.99      131.33      4.66 o 
   4  10   5       75.08       78.81      4.21 o 
   5  10   5      116.96      107.25      5.76 o 
   6  10   5        0.41        0.91      1.63 o 
   7  10   5       14.10       13.56      2.29 o 
   8  10   5        6.32        5.40      2.03 o 
   9  10   5       33.41       38.21      3.92 o 
  10  10   5        5.31       10.00      3.61 o 
 -13  11   5        8.33        8.78      2.96 o 
 -12  11   5       35.04       35.41      4.04 o 
 -11  11   5        0.39        2.93      2.51 o 
 -10  11   5        2.33       -0.58      2.02 o 
  -9  11   5       24.48       30.59      3.65 o 
  -8  11   5        4.78        5.62      2.11 o 
  -7  11   5       83.56      102.53      9.56 o 
  -6  11   5       44.72       33.33      3.92 o 
  -5  11   5      981.91      918.07     12.71 o 
  -4  11   5      359.82      352.96      5.72 o 
  -3  11   5      184.35      167.23      5.55 o 
  -2  11   5     1119.00     1040.58     10.71 o 
  -1  11   5      198.84      187.16      3.33 o 
   0  11   5      463.41      416.36      6.04 o 
   1  11   5      279.43      268.99      6.20 o 
   2  11   5       71.81       67.77      3.02 o 
   3  11   5        2.22        5.03      1.45 o 
   4  11   5        0.73        1.16      1.42 o 
   5  11   5      150.80      146.85      5.29 o 
   6  11   5       14.84       12.19      2.25 o 
   7  11   5        2.69        4.81      2.03 o 
   8  11   5       63.25       74.50      4.94 o 
   9  11   5       24.37       24.20      3.52 o 
 -13  12   5        8.24        9.23      3.45 o 
 -12  12   5       35.02       23.15      7.12 o 
 -11  12   5        1.14        2.27      2.46 o 
 -10  12   5      108.77      100.73      6.19 o 
  -9  12   5        1.82        2.75      2.20 o 
  -8  12   5      123.32      115.69      5.68 o 
  -7  12   5        0.02        1.46      1.72 o 
  -6  12   5        7.17        5.30      1.88 o 
  -5  12   5       91.54       96.42      3.44 o 
  -4  12   5     1997.18     1942.58     19.73 o 
  -3  12   5        5.04        4.58      1.14 o 
  -2  12   5      127.02      129.68      3.18 o 
  -1  12   5      935.45      889.37     10.26 o 
   0  12   5      192.88      173.97      4.00 o 
   1  12   5      415.93      395.46      7.80 o 
   2  12   5      101.67      107.30      3.66 o 
   3  12   5      146.71      135.27      4.24 o 
   4  12   5       30.94       26.96      2.78 o 
   5  12   5       82.18       77.46      4.62 o 
   6  12   5       17.54       14.23      2.46 o 
   7  12   5        5.60        6.55      2.25 o 
   8  12   5        9.66        9.53      2.53 o 
   9  12   5       28.35       30.95      4.42 o 
 -12  13   5       52.23       41.43      4.95 o 
 -11  13   5       45.42       37.81      5.02 o 
 -10  13   5        1.89        1.20      2.32 o 
  -9  13   5        5.22        3.49      2.13 o 
  -8  13   5       80.52       80.56      7.16 o 
  -7  13   5      134.76      124.82      5.83 o 
  -6  13   5       44.06       33.40      3.90 o 
  -5  13   5      331.41      314.47      9.56 o 
  -4  13   5      113.44      102.31      4.43 o 
  -3  13   5       31.60       25.92      1.81 o 
  -2  13   5     2880.01     2817.81     27.61 o 
  -1  13   5      403.09      387.50      6.64 o 
   0  13   5      983.49      930.63     12.88 o 
   1  13   5       19.53       21.44      2.16 o 
   2  13   5      204.76      186.69      4.86 o 
   3  13   5       22.09       16.68      1.99 o 
   4  13   5        0.54       -0.60      1.25 o 
   5  13   5        0.03        0.57      1.50 o 
   6  13   5       34.69       37.59      3.42 o 
   7  13   5        2.50        2.93      1.97 o 
   8  13   5       22.86       29.79      4.54 o 
   9  13   5        1.05        3.94      3.09 o 
 -12  14   5       29.22       25.83      4.20 o 
 -11  14   5        0.04        1.93      2.46 o 
 -10  14   5       11.39       11.04      4.21 o 
  -9  14   5       42.39       51.22      4.63 o 
  -8  14   5        4.27        2.19      1.93 o 
  -7  14   5       83.90       75.00      4.65 o 
  -6  14   5       13.71       15.44      2.15 o 
  -5  14   5      606.20      577.59     16.22 o 
  -4  14   5       20.00       19.06      1.79 o 
  -3  14   5        5.57        6.71      1.33 o 
  -2  14   5        0.03        1.24      1.23 o 
  -1  14   5        3.67        3.17      1.35 o 
   0  14   5       72.44       67.27      5.45 o 
   1  14   5       42.59       38.93      2.68 o 
   2  14   5       68.80       61.86      5.14 o 
   3  14   5        0.37        1.65      1.31 o 
   4  14   5       32.54       28.35      2.65 o 
   5  14   5       26.47       29.70      4.36 o 
   6  14   5        8.72        4.36      1.93 o 
   7  14   5        9.75        7.22      2.20 o 
   8  14   5       44.24       44.79      4.71 o 
 -11  15   5       11.66        7.02      4.62 o 
 -10  15   5        3.80        3.13      2.51 o 
  -9  15   5        1.06        0.24      1.95 o 
  -8  15   5        0.72       -0.47      2.15 o 
  -7  15   5       68.83       67.73      4.54 o 
  -6  15   5      115.44      115.65      4.43 o 
  -5  15   5       19.52       23.08      2.47 o 
  -4  15   5      725.62      696.91     11.34 o 
  -3  15   5      196.74      176.28      4.72 o 
  -2  15   5      176.85      184.44      6.81 o 
  -1  15   5       86.46       71.72      3.44 o 
   0  15   5      578.46      554.60      9.77 o 
   1  15   5       18.22       16.32      2.01 o 
   2  15   5        4.40        4.09      1.43 o 
   3  15   5       22.67       18.89      2.13 o 
   4  15   5      191.40      186.84      5.47 o 
   5  15   5        1.64        2.56      1.77 o 
   6  15   5       57.26       57.25      4.25 o 
   7  15   5       35.13       43.12      4.59 o 
   8  15   5        0.02        7.29      3.08 o 
 -11  16   5        0.00        2.16      2.27 o 
 -10  16   5       32.37       35.41      5.19 o 
  -9  16   5       50.02       47.71      4.61 o 
  -8  16   5        4.54        0.59      2.03 o 
  -7  16   5      167.62      157.54      5.49 o 
  -6  16   5        2.65        1.75      1.51 o 
  -5  16   5      161.77      158.67      5.17 o 
  -4  16   5       62.60       55.59      3.37 o 
  -3  16   5       15.70       13.82      1.77 o 
  -2  16   5       40.34       29.70      3.60 o 
  -1  16   5       12.15        9.29      1.76 o 
   0  16   5       98.89       95.40      3.97 o 
   1  16   5        1.83        2.97      1.34 o 
   2  16   5       54.73       43.68      3.01 o 
   3  16   5      104.11      104.31      4.50 o 
   4  16   5        3.09        5.66      1.75 o 
   5  16   5        4.18        6.40      1.90 o 
   6  16   5        9.64        8.11      2.22 o 
   7  16   5       17.85       17.99      3.06 o 
 -10  17   5        0.06        0.69      1.92 o 
  -9  17   5       19.13       25.44      3.55 o 
  -8  17   5       37.17       40.41      4.17 o 
  -7  17   5      224.53      230.31      6.69 o 
  -6  17   5       97.94       97.22      4.71 o 
  -5  17   5        2.75        1.42      1.34 o 
  -4  17   5        4.14        2.95      1.32 o 
  -3  17   5       27.03       25.63      2.11 o 
  -2  17   5        3.50        4.79      1.56 o 
  -1  17   5        8.72        8.25      2.85 o 
   0  17   5       21.60       19.60      2.15 o 
   1  17   5      217.03      220.91      6.22 o 
   2  17   5        8.13        7.93      1.88 o 
   3  17   5       78.43       78.97      4.67 o 
   4  17   5        6.53        5.43      1.77 o 
   5  17   5       29.44       32.23      3.23 o 
   6  17   5       19.29       19.10      3.69 o 
   7  17   5        2.15        8.32      2.84 o 
 -10  18   5        2.41        2.87      2.42 o 
  -9  18   5       67.00       83.69      5.83 o 
  -8  18   5        3.50        5.72      1.84 o 
  -7  18   5      268.06      290.11      7.57 o 
  -6  18   5       13.29       15.94      2.22 o 
  -5  18   5        5.21        6.00      1.75 o 
  -4  18   5        8.20        8.31      1.67 o 
  -3  18   5        8.44        6.12      1.41 o 
  -2  18   5       18.94       19.69      1.88 o 
  -1  18   5       26.06       27.35      2.62 o 
   0  18   5       85.56       89.02      7.19 o 
   1  18   5      281.76      296.60      7.33 o 
   2  18   5      361.05      392.75      8.48 o 
   3  18   5        0.86        2.16      1.71 o 
   4  18   5      181.30      200.75      7.51 o 
   5  18   5        6.66        8.08      2.49 o 
   6  18   5        6.91        7.67      2.73 o 
  -9  19   5       34.87       34.04      3.39 o 
  -8  19   5        0.69        3.11      1.81 o 
  -7  19   5       21.05       18.77      2.60 o 
  -6  19   5        0.82        0.85      1.51 o 
  -5  19   5      171.80      188.51      5.41 o 
  -4  19   5        0.49        0.60      1.20 o 
  -3  19   5       32.14       32.89      2.75 o 
  -2  19   5       24.81       18.41      3.75 o 
  -1  19   5        4.69        4.60      4.00 o 
   0  19   5       15.14       17.19      2.36 o 
   1  19   5      101.21      113.42      4.31 o 
   2  19   5       64.03       59.47      3.58 o 
   3  19   5       58.26       67.75      4.97 o 
   4  19   5        1.65        6.89      3.49 o 
   5  19   5       62.74       76.51      7.53 o 
  -8  20   5       10.52       17.69      2.67 o 
  -7  20   5        1.72       -0.38      1.59 o 
  -6  20   5        3.69        4.75      2.19 o 
  -5  20   5       52.79       55.71      3.14 o 
  -4  20   5       41.50       43.26      2.86 o 
  -3  20   5       55.20       67.02      3.90 o 
  -2  20   5        7.08        5.57      1.95 o 
  -1  20   5       88.32       92.28      5.59 o 
   0  20   5        0.13       -0.16      2.06 o 
   1  20   5       10.62        3.67      2.72 o 
   2  20   5       43.90       42.79      4.61 o 
   3  20   5       26.44       30.96      5.64 o 
   4  20   5        3.68        8.77      3.37 o 
  -7  21   5        1.21        3.75      1.82 o 
  -6  21   5        6.75        6.91      2.33 o 
  -5  21   5       13.84       15.98      2.74 o 
  -4  21   5       35.13       40.38      3.46 o 
  -3  21   5       20.90       22.23      2.71 o 
  -2  21   5       13.89       13.41      2.29 o 
  -1  21   5       41.65       53.44      3.64 o 
   0  21   5       56.67       62.22      4.99 o 
   1  21   5        0.75        6.51      2.68 o 
   2  21   5       28.81       39.25      4.44 o 
   3  21   5        0.92        3.60      2.92 o 
  -5  22   5       27.32       27.66      3.21 o 
  -4  22   5        2.35        3.13      1.95 o 
  -3  22   5       63.34       73.76      6.28 o 
  -2  22   5        8.69       11.44      2.26 o 
  -1  22   5       36.53       53.40      4.76 o 
   0  22   5       10.54       10.28      3.25 o 
   1  22   5       15.39       11.89      4.42 o 
   2  22   5       43.40       38.48      6.87 o 
  -3  23   5       45.48       47.50      3.65 o 
  -2  23   5      110.49      123.33      5.32 o 
  -1  23   5       98.71       98.23      4.63 o 
 -14   0   6       87.64       85.85      5.55 o 
 -13   0   6        1.92        3.47      2.65 o 
 -12   0   6        3.01        2.91      2.33 o 
 -11   0   6        0.98        4.22      2.26 o 
 -10   0   6       33.58       44.51      3.48 o 
  -9   0   6        0.28       -0.42      1.43 o 
  -8   0   6      342.47      373.97      6.20 o 
  -7   0   6      268.04      279.89      5.77 o 
  -6   0   6        9.38       15.54      1.52 o 
  -5   0   6      583.39      588.14      8.74 o 
  -4   0   6        6.89       12.63      1.22 o 
  -3   0   6      272.68      269.07      4.79 o 
  -2   0   6      298.32      360.64      4.93 o 
  -1   0   6        1.09        2.40      0.82 o 
   0   0   6      248.16      250.15      4.14 o 
   1   0   6      478.50      538.17      7.70 o 
   2   0   6      171.48      196.65      3.57 o 
   3   0   6     1088.40     1066.77     10.55 o 
   4   0   6       61.05       61.37      2.22 o 
   5   0   6       40.89       43.63      3.87 o 
   6   0   6        0.10        1.26      2.51 o 
   7   0   6       15.72       10.45      3.31 o 
   8   0   6      130.00      124.81      6.69 o 
   9   0   6       37.43       31.35      4.80 o 
  10   0   6       19.37       23.71     11.09 o 
 -14   1   6       12.74       12.37      2.23 o 
 -13   1   6        0.92        4.22      1.86 o 
 -12   1   6       13.43       11.14      1.98 o 
 -11   1   6       39.81       35.24      2.45 o 
 -10   1   6       16.26       14.25      1.76 o 
  -9   1   6        3.15        3.80      1.07 o 
  -8   1   6       14.89       12.64      1.11 o 
  -7   1   6        2.90        5.15      0.80 o 
  -6   1   6       75.79       92.16      2.05 o 
  -5   1   6      599.00      617.23      6.15 o 
  -4   1   6        6.91        7.11      0.68 o 
  -3   1   6      474.57      535.75      4.80 o 
  -2   1   6       31.06       29.56      1.05 o 
  -1   1   6      144.70      121.70      2.62 o 
   0   1   6       16.50       30.19      1.00 o 
   1   1   6       15.15       14.17      0.94 o 
   2   1   6       49.46       50.35      1.35 o 
   3   1   6       27.39       36.97      1.21 o 
   4   1   6      170.71      158.28      2.76 o 
   5   1   6       25.17       17.17      1.67 o 
   6   1   6       27.42       26.34      2.55 o 
   7   1   6      178.15      183.69      5.32 o 
   8   1   6       30.42       31.56      3.01 o 
   9   1   6       60.99       54.89      4.18 o 
  10   1   6       90.06       96.40      4.67 o 
 -14   2   6        0.70        5.08      2.30 o 
 -13   2   6        0.68       -1.27      1.47 o 
 -12   2   6        0.15       -1.46      1.46 o 
 -11   2   6       51.45       50.75      2.72 o 
 -10   2   6      344.79      349.29      5.90 o 
  -9   2   6      228.09      239.37      5.47 o 
  -8   2   6       78.91       77.54      2.29 o 
  -7   2   6      317.18      339.34      4.10 o 
  -6   2   6      134.78      163.46      2.57 o 
  -5   2   6     1136.02     1207.50      9.67 o 
  -4   2   6      306.16      325.60      3.88 o 
  -3   2   6      418.24      423.66      4.14 o 
  -2   2   6      226.66      277.30      3.29 o 
  -1   2   6      545.93      673.94      5.86 o 
   0   2   6      219.17      241.31      2.86 o 
   1   2   6       39.48       42.03      1.20 o 
   2   2   6        4.48        5.54      0.70 o 
   3   2   6       37.51       43.97      1.37 o 
   4   2   6       70.21       68.06      2.26 o 
   5   2   6       28.43       28.07      1.63 o 
   6   2   6      117.24      113.41      3.77 o 
   7   2   6       22.72       21.19      3.69 o 
   8   2   6      125.89      121.51      4.59 o 
   9   2   6       42.18       37.17      3.63 o 
  10   2   6        8.25        9.14      3.47 o 
 -14   3   6        8.76        7.32      2.44 o 
 -13   3   6      100.53      103.25      4.51 o 
 -12   3   6       68.32       64.58      2.75 o 
 -11   3   6      178.21      184.55      4.30 o 
 -10   3   6       45.03       46.29      2.24 o 
  -9   3   6        5.63        6.18      1.11 o 
  -8   3   6        0.12        2.41      1.56 o 
  -7   3   6       96.75       99.32      2.55 o 
  -6   3   6      993.68     1069.16      9.58 o 
  -5   3   6       22.72       23.69      1.11 o 
  -4   3   6      244.51      285.91      3.13 o 
  -3   3   6       29.92       32.41      1.14 o 
  -2   3   6       31.81       38.79      1.20 o 
  -1   3   6       15.64       10.97      0.75 o 
   0   3   6      283.70      293.56      3.10 o 
   1   3   6      271.94      238.83      2.80 o 
   2   3   6      190.16      184.67      2.48 o 
   3   3   6      236.23      221.03      3.35 o 
   4   3   6     1039.48      962.44      9.46 o 
   5   3   6       60.19       60.54      2.15 o 
   6   3   6       43.01       41.21      2.48 o 
   7   3   6       18.39       20.32      2.54 o 
   8   3   6      463.48      443.92      8.74 o 
   9   3   6        1.89        2.87      3.00 o 
  10   3   6       44.64       37.32      5.28 o 
 -14   4   6      285.90      296.94     10.41 o 
 -13   4   6      124.65      123.06      6.30 o 
 -12   4   6      242.24      244.43      6.48 o 
 -11   4   6       24.61       25.35      2.01 o 
 -10   4   6        0.02        0.52      0.95 o 
  -9   4   6        7.57        6.65      1.82 o 
  -8   4   6      152.99      142.92      2.95 o 
  -7   4   6       11.04       13.19      1.11 o 
  -6   4   6        5.44        6.03      1.23 o 
  -5   4   6     1160.53     1218.35      9.62 o 
  -4   4   6      859.57      967.22      7.81 o 
  -3   4   6     1323.97     1479.42     11.49 o 
  -2   4   6      392.06      448.77      4.91 o 
  -1   4   6      360.93      351.45      3.61 o 
   0   4   6       78.01       88.04      1.56 o 
   1   4   6       67.91       69.75      1.47 o 
   2   4   6       49.64       47.79      1.32 o 
   3   4   6        2.63        6.52      0.95 o 
   4   4   6      296.06      267.63      4.02 o 
   5   4   6       13.87       10.08      1.56 o 
   6   4   6      207.56      206.25      3.84 o 
   7   4   6       36.89       30.77      3.04 o 
   8   4   6       57.12       63.45      4.38 o 
   9   4   6      381.15      370.78     12.16 o 
  10   4   6       18.63       24.11      4.73 o 
 -14   5   6       44.43       34.52      4.06 o 
 -13   5   6       38.67       39.98      3.95 o 
 -12   5   6        7.12        4.96      2.12 o 
 -11   5   6      123.24      126.57      4.96 o 
 -10   5   6       16.46       15.12      1.94 o 
  -9   5   6       14.25       11.02      1.78 o 
  -8   5   6       49.10       44.75      2.22 o 
  -7   5   6        2.96        4.22      1.00 o 
  -6   5   6      383.82      418.73      5.35 o 
  -5   5   6     1300.43     1283.37     11.55 o 
  -4   5   6     1317.86     1387.92     12.55 o 
  -3   5   6      194.49      233.58      3.62 o 
  -2   5   6        3.49        8.78      0.98 o 
  -1   5   6        1.65        0.49      0.70 o 
   0   5   6       77.42       68.10      1.90 o 
   1   5   6        1.39        0.50      0.60 o 
   2   5   6       50.98       43.15      1.28 o 
   3   5   6       91.95       81.87      2.75 o 
   4   5   6      297.51      264.56      4.60 o 
   5   5   6      304.78      240.76     25.81 o 
   6   5   6     1208.89     1108.13     31.82 o 
   7   5   6      105.65      107.36      5.42 o 
   8   5   6        2.82        4.13      2.61 o 
   9   5   6        8.85       11.58      4.02 o 
  10   5   6       37.92       32.08      5.23 o 
 -14   6   6       19.93       25.60      3.88 o 
 -13   6   6        5.72        2.62      2.35 o 
 -12   6   6       11.40        6.70      2.28 o 
 -11   6   6       24.05       21.69      2.26 o 
 -10   6   6        6.82        7.54      1.62 o 
  -9   6   6        3.07        4.02      1.39 o 
  -8   6   6       68.53       74.58      2.79 o 
  -7   6   6      144.39      134.63      3.52 o 
  -6   6   6      293.52      297.53      5.97 o 
  -5   6   6       63.93       65.47      2.55 o 
  -4   6   6      275.01      268.16      4.39 o 
  -3   6   6     1256.45     1297.37     12.03 o 
  -2   6   6        4.74       15.80      1.21 o 
  -1   6   6      281.80      313.85      4.07 o 
   0   6   6       59.97       59.13      1.76 o 
   1   6   6       87.86       81.23      1.82 o 
   2   6   6      105.78      103.07      2.64 o 
   3   6   6        2.25        5.97      1.19 o 
   4   6   6      253.50      231.75      5.36 o 
   5   6   6       50.51       47.69      2.56 o 
   6   6   6      181.64      161.37      5.66 o 
   7   6   6       22.45       25.10      3.05 o 
   8   6   6      160.31      147.93      6.61 o 
   9   6   6      282.21      270.88     16.36 o 
  10   6   6       53.39       67.30      6.76 o 
 -14   7   6        1.04        2.57      2.62 o 
 -13   7   6        5.78        2.78      2.20 o 
 -12   7   6        0.03        0.73      1.77 o 
 -11   7   6       65.47       68.57      4.77 o 
 -10   7   6       31.25       32.37      2.57 o 
  -9   7   6      192.09      199.01      5.92 o 
  -8   7   6       12.98        9.18      2.22 o 
  -7   7   6        8.79       11.87      1.65 o 
  -6   7   6      117.77      125.31      3.54 o 
  -5   7   6       34.33       41.23      2.17 o 
  -4   7   6       78.08      102.08      2.61 o 
  -3   7   6       49.36       51.82      2.93 o 
  -2   7   6       46.75       59.24      2.12 o 
  -1   7   6       38.12       56.62      2.08 o 
   0   7   6        3.42        1.58      0.75 o 
   1   7   6       63.50       78.52      1.92 o 
   2   7   6       11.03        8.28      1.18 o 
   3   7   6       71.13       62.35      2.23 o 
   4   7   6       46.80       50.02      2.36 o 
   5   7   6       35.52       34.21      2.43 o 
   6   7   6      100.69       94.75      3.83 o 
   7   7   6       32.40       32.90      2.81 o 
   8   7   6       52.17       44.35      7.63 o 
   9   7   6      110.82      117.09      6.50 o 
  10   7   6        0.63        2.87      4.01 o 
 -14   8   6        0.05        0.06      2.49 o 
 -13   8   6        9.88        7.08      2.48 o 
 -12   8   6       14.13       10.87      2.40 o 
 -11   8   6        7.85        8.79      1.92 o 
 -10   8   6       32.25       34.87      2.73 o 
  -9   8   6      245.78      239.72      5.86 o 
  -8   8   6       19.82       14.69      2.29 o 
  -7   8   6      881.52      864.23     12.62 o 
  -6   8   6     1003.07      971.83     15.13 o 
  -5   8   6       30.62       33.36      2.72 o 
  -4   8   6       30.91       30.55      2.16 o 
  -3   8   6      361.09      348.52      5.14 o 
  -2   8   6     1274.26     1243.24     12.79 o 
  -1   8   6      119.59      125.53      2.95 o 
   0   8   6       46.18       35.88      1.93 o 
   1   8   6      421.43      351.49      5.96 o 
   2   8   6      149.39      143.21      3.78 o 
   3   8   6      607.24      537.06      7.47 o 
   4   8   6      345.59      336.06      8.52 o 
   5   8   6      253.02      235.69      7.28 o 
   6   8   6       41.64       39.02      2.75 o 
   7   8   6        5.42        1.56      1.70 o 
   8   8   6       10.58       10.46      3.26 o 
   9   8   6        7.08       11.71      3.32 o 
 -13   9   6        0.11        2.73      2.18 o 
 -12   9   6       22.41       14.77      2.43 o 
 -11   9   6        1.05        2.82      1.74 o 
 -10   9   6       64.61       54.65      4.01 o 
  -9   9   6      108.39      123.55      5.13 o 
  -8   9   6        1.39        3.29      1.82 o 
  -7   9   6      492.48      492.68     16.39 o 
  -6   9   6       46.60       48.83      3.20 o 
  -5   9   6       34.96       31.45      2.29 o 
  -4   9   6      169.61      151.64      3.89 o 
  -3   9   6      250.41      261.58      6.15 o 
  -2   9   6        0.52        0.90      0.87 o 
  -1   9   6        2.65        0.55      0.85 o 
   0   9   6      408.73      346.58      5.43 o 
   1   9   6        0.04       -0.22      0.93 o 
   2   9   6        7.73        9.57      1.49 o 
   3   9   6        7.32        3.78      1.47 o 
   4   9   6       10.85        8.22      1.86 o 
   5   9   6       75.56       66.23      3.51 o 
   6   9   6       52.85       57.21      3.58 o 
   7   9   6        0.21       -0.98      1.50 o 
   8   9   6        8.07        5.67      2.54 o 
   9   9   6       11.64       12.28      3.53 o 
 -13  10   6        7.52       10.86      2.61 o 
 -12  10   6       25.10       21.02      3.03 o 
 -11  10   6      121.39      116.73      8.46 o 
 -10  10   6      347.95      322.81     10.02 o 
  -9  10   6       36.29       35.53      3.87 o 
  -8  10   6     1127.30     1098.73     17.82 o 
  -7  10   6      989.99     1002.99     16.30 o 
  -6  10   6       15.38       19.68      2.47 o 
  -5  10   6      613.71      565.79      9.23 o 
  -4  10   6        4.69        4.85      1.24 o 
  -3  10   6      165.15      158.15      3.73 o 
  -2  10   6       27.00       29.98      1.75 o 
  -1  10   6     1120.73     1067.70     11.61 o 
   0  10   6      739.31      668.81      9.13 o 
   1  10   6      272.36      238.03      4.97 o 
   2  10   6      399.15      402.14      7.74 o 
   3  10   6       64.57       45.65      2.91 o 
   4  10   6        4.81        3.14      1.67 o 
   5  10   6       65.98       72.30      4.24 o 
   6  10   6       41.66       42.54      3.65 o 
   7  10   6       33.91       32.42      3.19 o 
   8  10   6        9.26       10.09      2.54 o 
   9  10   6        0.14        4.40      2.61 o 
 -13  11   6       14.28       15.09      4.40 o 
 -12  11   6        5.62       10.02      2.50 o 
 -11  11   6      100.75      100.77      6.50 o 
 -10  11   6       52.32       54.06      4.89 o 
  -9  11   6       22.45       15.81      2.91 o 
  -8  11   6       61.53       58.40      4.47 o 
  -7  11   6     1199.03     1174.93     18.41 o 
  -6  11   6       65.59       79.28      5.60 o 
  -5  11   6       55.51       57.94      3.67 o 
  -4  11   6       80.01       80.65      4.79 o 
  -3  11   6      572.87      550.01      7.78 o 
  -2  11   6     1445.72     1392.77     15.33 o 
  -1  11   6        3.20        0.03      0.95 o 
   0  11   6      226.64      210.32      4.84 o 
   1  11   6      319.16      296.20      6.34 o 
   2  11   6      340.60      290.31      7.66 o 
   3  11   6      126.99      123.27      4.27 o 
   4  11   6       48.07       40.40      3.56 o 
   5  11   6       10.56       13.19      2.33 o 
   6  11   6       81.21       82.77      4.79 o 
   7  11   6        9.92        7.71      2.40 o 
   8  11   6        2.60        5.17      2.30 o 
   9  11   6       10.52       13.87      3.31 o 
 -13  12   6       22.87       19.38      3.59 o 
 -12  12   6       36.54       29.74      4.38 o 
 -11  12   6       73.05       75.08      8.16 o 
 -10  12   6       71.53       70.88      5.41 o 
  -9  12   6      186.80      167.03      7.08 o 
  -8  12   6        8.28        7.49      2.39 o 
  -7  12   6      146.96      157.52      6.18 o 
  -6  12   6        2.84        0.92      1.58 o 
  -5  12   6     2003.10     1910.40     22.99 o 
  -4  12   6      338.62      323.95      5.80 o 
  -3  12   6     1841.21     1770.33     18.56 o 
  -2  12   6      132.40      126.02      4.60 o 
  -1  12   6      191.78      169.75      4.51 o 
   0  12   6       24.26       17.89      2.06 o 
   1  12   6       24.36       24.93      2.38 o 
   2  12   6       54.68       64.95      3.58 o 
   3  12   6        5.81        3.20      1.59 o 
   4  12   6       16.16       10.19      2.08 o 
   5  12   6      179.63      182.37      6.71 o 
   6  12   6       31.01       28.82      5.49 o 
   7  12   6        0.34        1.82      1.99 o 
   8  12   6       74.15       76.89      5.28 o 
 -12  13   6       43.82       45.47      5.17 o 
 -11  13   6       23.66       25.79      4.06 o 
 -10  13   6       11.99        8.84      2.84 o 
  -9  13   6        0.13        0.86      2.41 o 
  -8  13   6       77.67       65.85      4.69 o 
  -7  13   6      226.29      213.70      6.27 o 
  -6  13   6       23.02       23.91      2.65 o 
  -5  13   6       68.09       66.97      3.72 o 
  -4  13   6      598.46      557.41      9.87 o 
  -3  13   6        4.12        4.63      1.38 o 
  -2  13   6      117.91      115.36      4.18 o 
  -1  13   6      270.93      269.99      6.94 o 
   0  13   6       34.09       30.79      3.01 o 
   1  13   6        0.00        0.85      1.24 o 
   2  13   6        1.13       -0.12      1.30 o 
   3  13   6        1.62        1.81      1.78 o 
   4  13   6       43.38       42.74      3.40 o 
   5  13   6       60.95       55.45      3.99 o 
   6  13   6       55.53       41.97      3.84 o 
   7  13   6        0.58        0.98      1.95 o 
   8  13   6        0.06        2.27      2.17 o 
 -12  14   6        0.03        0.08      2.53 o 
 -11  14   6        0.04       -0.55      2.30 o 
 -10  14   6       59.88       57.58      6.73 o 
  -9  14   6       37.02       29.92      4.74 o 
  -8  14   6       19.41       18.06      3.01 o 
  -7  14   6       98.64       93.06      4.40 o 
  -6  14   6       39.25       40.49      3.27 o 
  -5  14   6      461.28      454.65      8.93 o 
  -4  14   6       83.62       78.89      3.17 o 
  -3  14   6     1153.73     1090.69     19.53 o 
  -2  14   6       42.38       44.07      3.11 o 
  -1  14   6        1.89        1.10      1.40 o 
   0  14   6        0.30        0.48      1.18 o 
   1  14   6       98.75      109.44      4.29 o 
   2  14   6       36.88       21.33      2.49 o 
   3  14   6      221.64      217.27      6.43 o 
   4  14   6        0.96        2.91      1.52 o 
   5  14   6       25.13       17.74      2.63 o 
   6  14   6       10.03       10.50      2.84 o 
   7  14   6       30.07       23.29      3.21 o 
 -11  15   6        0.13        1.30      2.38 o 
 -10  15   6       29.23       25.69      3.81 o 
  -9  15   6        4.88        7.50      2.69 o 
  -8  15   6      262.16      275.61      7.69 o 
  -7  15   6      123.58      116.74      5.54 o 
  -6  15   6       10.93       13.62      2.93 o 
  -5  15   6      262.72      263.27      6.97 o 
  -4  15   6       53.98       52.42      3.04 o 
  -3  15   6       12.18        9.32      1.65 o 
  -2  15   6       22.32       22.21      3.30 o 
  -1  15   6       11.40       11.58      2.12 o 
   0  15   6        0.09        0.35      2.27 o 
   1  15   6        1.30        0.42      1.35 o 
   2  15   6       65.87       74.40      3.92 o 
   3  15   6       21.78       16.26      2.43 o 
   4  15   6        3.13        2.43      1.67 o 
   5  15   6       12.50        9.43      2.25 o 
   6  15   6        4.34        8.58      2.20 o 
   7  15   6       21.69       22.20      3.16 o 
 -11  16   6        3.69        2.88      2.43 o 
 -10  16   6       83.31      110.28     11.71 o 
  -9  16   6       26.42       30.29      4.03 o 
  -8  16   6        1.23        4.53      1.94 o 
  -7  16   6      284.18      278.78      7.47 o 
  -6  16   6       22.45       17.31      2.49 o 
  -5  16   6       16.21       14.12      2.21 o 
  -4  16   6       21.83       17.88      2.11 o 
  -3  16   6       66.30       62.59      3.17 o 
  -2  16   6       43.61       40.49      3.07 o 
  -1  16   6        2.78        1.29      2.05 o 
   0  16   6        1.39        1.84      1.46 o 
   1  16   6       79.94       76.99      3.85 o 
   2  16   6       53.91       59.56      3.65 o 
   3  16   6       12.13       15.44      2.42 o 
   4  16   6       59.44       59.72      4.03 o 
   5  16   6        5.59        4.51      2.03 o 
   6  16   6       63.64       59.91      4.47 o 
 -10  17   6      132.01      128.69      7.00 o 
  -9  17   6        7.07        7.91      2.24 o 
  -8  17   6       52.44       57.07      6.02 o 
  -7  17   6       55.41       53.21      3.74 o 
  -6  17   6       47.61       43.09      4.78 o 
  -5  17   6       25.41       20.56      2.52 o 
  -4  17   6       66.98       71.44      4.09 o 
  -3  17   6       83.01       85.18      3.61 o 
  -2  17   6       54.11       58.89      3.18 o 
  -1  17   6      136.46      139.20      5.08 o 
   0  17   6       17.90       15.87      3.73 o 
   1  17   6       31.18       27.71      2.90 o 
   2  17   6        5.94        7.50      1.90 o 
   3  17   6        9.40       13.08      2.64 o 
   4  17   6        4.82        6.19      2.18 o 
   5  17   6       50.19       50.47      4.33 o 
   6  17   6       29.89       40.89      7.68 o 
  -9  18   6       42.00       38.40      3.77 o 
  -8  18   6        5.25        8.55      2.30 o 
  -7  18   6        0.42        1.83      1.72 o 
  -6  18   6       84.10       89.09      4.29 o 
  -5  18   6        0.81        2.27      1.59 o 
  -4  18   6       24.88       23.12      2.55 o 
  -3  18   6        2.38        1.44      1.44 o 
  -2  18   6      123.70      127.64      4.32 o 
  -1  18   6      141.92      144.38      5.20 o 
   0  18   6       76.88       85.05      4.24 o 
   1  18   6        3.06        2.61      2.45 o 
   2  18   6       76.76       90.68      4.71 o 
   3  18   6       37.00       44.25      3.45 o 
   4  18   6       29.79       34.02      5.11 o 
   5  18   6        0.22        4.00      4.32 o 
  -9  19   6        1.96        2.78      1.77 o 
  -8  19   6       11.68        9.16      2.20 o 
  -7  19   6        0.95        3.16      1.86 o 
  -6  19   6       31.22       32.83      2.94 o 
  -5  19   6       12.62       11.34      2.13 o 
  -4  19   6        2.57        4.28      1.58 o 
  -3  19   6        6.17        7.62      1.61 o 
  -2  19   6       70.21       84.23      3.54 o 
  -1  19   6        0.03        1.65      1.50 o 
   0  19   6      114.65      114.85      4.71 o 
   1  19   6       37.48       46.27      3.43 o 
   2  19   6       56.74       60.66      6.92 o 
   3  19   6       14.95       14.16      2.89 o 
   4  19   6        1.93        9.94      5.71 o 
  -8  20   6       29.09       33.85      3.31 o 
  -7  20   6       40.31       42.11      4.31 o 
  -6  20   6       63.13       67.20      4.75 o 
  -5  20   6        2.08        4.09      1.66 o 
  -4  20   6        0.97        1.35      1.38 o 
  -3  20   6        5.70        7.76      1.62 o 
  -2  20   6       89.65      103.43      5.51 o 
  -1  20   6       46.82       42.87      2.84 o 
   0  20   6       31.06       40.00      4.57 o 
   1  20   6       52.23       48.44      4.01 o 
   2  20   6      110.55      118.93      5.11 o 
   3  20   6        4.63        2.99      4.53 o 
  -6  21   6        9.38       11.32      2.18 o 
  -5  21   6        3.31        5.29      1.59 o 
  -4  21   6       65.37       62.93      4.60 o 
  -3  21   6       18.32       15.25      2.58 o 
  -2  21   6       56.60       59.59      4.45 o 
  -1  21   6        1.73        3.10      2.27 o 
   0  21   6        1.76        1.90      2.44 o 
   1  21   6        7.13        2.90      2.63 o 
   2  21   6       12.27        4.69      5.56 o 
  -5  22   6        0.79        1.36      2.00 o 
  -4  22   6       13.73       16.63      2.77 o 
  -3  22   6        0.39        0.21      1.84 o 
  -2  22   6        8.59        8.58      2.17 o 
  -1  22   6       42.01       45.50      3.83 o 
   0  22   6        6.86        8.31      3.46 o 
 -14   1   7        1.87        3.79      1.99 o 
 -13   1   7       48.02       55.06      3.92 o 
 -12   1   7       33.00       32.47      2.60 o 
 -11   1   7       22.58       18.83      2.10 o 
 -10   1   7      345.56      346.83      6.27 o 
  -9   1   7      377.11      387.36      5.85 o 
  -8   1   7      193.09      189.54      3.42 o 
  -7   1   7        0.05        0.48      0.79 o 
  -6   1   7       51.52       47.62      1.55 o 
  -5   1   7       14.97       19.98      1.10 o 
  -4   1   7        6.76        3.55      0.65 o 
  -3   1   7        0.03        0.71      0.56 o 
  -2   1   7        0.78        8.08      0.76 o 
  -1   1   7      111.73      115.40      2.09 o 
   0   1   7      289.51      291.22      3.23 o 
   1   1   7      104.84       81.91      1.85 o 
   2   1   7       32.22       25.82      1.26 o 
   3   1   7       98.64       87.52      2.02 o 
   4   1   7      289.31      263.90      4.47 o 
   5   1   7      637.44      612.48      9.88 o 
   6   1   7       54.30       54.14      5.13 o 
   7   1   7        0.10        2.02      2.19 o 
   8   1   7       38.01       36.07      3.91 o 
   9   1   7       58.49       61.96      8.95 o 
 -14   2   7        0.09        3.35      2.01 o 
 -13   2   7       22.90       16.10      2.26 o 
 -12   2   7       18.83       19.34      2.16 o 
 -11   2   7      154.80      151.80      4.17 o 
 -10   2   7        8.23        5.84      1.51 o 
  -9   2   7      194.97      204.80      3.87 o 
  -8   2   7      154.09      156.82      3.13 o 
  -7   2   7      165.66      170.15      3.74 o 
  -6   2   7       22.82       30.79      1.32 o 
  -5   2   7      122.03      129.16      2.25 o 
  -4   2   7       18.82       15.26      0.94 o 
  -3   2   7      368.39      356.29      3.62 o 
  -2   2   7      512.89      521.93      4.64 o 
  -1   2   7      280.30      250.19      2.96 o 
   0   2   7      777.96      762.20      6.34 o 
   1   2   7      387.10      354.40      3.95 o 
   2   2   7       17.18       18.55      1.22 o 
   3   2   7       33.34       21.33      1.44 o 
   4   2   7      604.78      569.51      6.71 o 
   5   2   7      439.66      423.92      7.58 o 
   6   2   7        8.22        6.92      2.16 o 
   7   2   7      290.49      293.44      7.12 o 
   8   2   7      102.52      111.53      5.68 o 
   9   2   7       25.50       26.15      4.15 o 
 -14   3   7       39.02       38.12      3.39 o 
 -13   3   7       13.46       12.70      2.11 o 
 -12   3   7        1.93        4.59      2.17 o 
 -11   3   7        7.40        9.48      1.75 o 
 -10   3   7       22.27       22.96      2.21 o 
  -9   3   7        3.32        3.03      1.06 o 
  -8   3   7      550.36      587.33      7.85 o 
  -7   3   7     1219.42     1240.67     12.34 o 
  -6   3   7       31.88       37.60      1.61 o 
  -5   3   7      556.37      621.18      6.34 o 
  -4   3   7      427.47      479.58      5.81 o 
  -3   3   7      199.59      207.81      3.49 o 
  -2   3   7       62.00       88.00      2.23 o 
  -1   3   7        4.63        3.97      0.74 o 
   0   3   7      217.38      200.82      2.83 o 
   1   3   7     1116.88     1052.93      8.96 o 
   2   3   7        0.59       -0.12      0.71 o 
   3   3   7     1295.16     1266.22     12.37 o 
   4   3   7        5.39        5.24      1.24 o 
   5   3   7      183.06      176.85      4.09 o 
   6   3   7      671.96      623.63     10.58 o 
   7   3   7        0.74       -1.44      1.98 o 
   8   3   7        0.22       -1.43      2.88 o 
   9   3   7        1.04       -3.42      3.42 o 
 -14   4   7        9.56        8.42      2.89 o 
 -13   4   7      109.69      104.81      5.53 o 
 -12   4   7       38.90       34.86      3.18 o 
 -11   4   7       11.14       11.61      1.81 o 
 -10   4   7        4.74        3.67      1.12 o 
  -9   4   7      185.20      184.28      3.83 o 
  -8   4   7      343.59      321.97      9.81 o 
  -7   4   7      160.34      174.82      3.32 o 
  -6   4   7      310.05      325.40      4.17 o 
  -5   4   7       20.73       32.26      1.43 o 
  -4   4   7      272.75      292.99      3.68 o 
  -3   4   7       16.21       20.49      1.18 o 
  -2   4   7       65.80       64.10      1.60 o 
  -1   4   7        4.53        3.76      0.74 o 
   0   4   7        0.15        0.38      0.62 o 
   1   4   7      134.36      127.87      2.24 o 
   2   4   7      318.64      350.78      4.46 o 
   3   4   7      190.20      188.20      4.29 o 
   4   4   7      140.37      163.24      3.67 o 
   5   4   7      170.99      164.16      3.81 o 
   6   4   7       43.52       47.98      3.64 o 
   7   4   7      131.58      130.62      6.01 o 
   8   4   7       59.91       59.72      5.78 o 
   9   4   7       20.30       13.17      6.07 o 
 -14   5   7        4.13        5.30      2.78 o 
 -13   5   7        8.44        4.83      2.57 o 
 -12   5   7       27.50       25.09      3.29 o 
 -11   5   7       66.17       69.09      3.92 o 
 -10   5   7       22.07       13.57      2.66 o 
  -9   5   7        0.22        1.26      0.94 o 
  -8   5   7        0.09        0.92      0.83 o 
  -7   5   7        2.79        2.26      0.81 o 
  -6   5   7     1324.65     1378.09     12.71 o 
  -5   5   7        6.49       12.15      0.96 o 
  -4   5   7      295.95      312.95      4.00 o 
  -3   5   7       10.51       18.89      1.45 o 
  -2   5   7       89.28       93.80      2.59 o 
  -1   5   7       53.14       52.13      2.35 o 
   0   5   7       54.08       48.95      1.53 o 
   1   5   7        6.40        4.64      0.84 o 
   2   5   7       28.43       20.61      1.42 o 
   3   5   7       76.93       93.64      3.01 o 
   4   5   7      161.13      170.76      4.94 o 
   5   5   7      244.04      244.95      8.77 o 
   6   5   7     1531.60     1460.16     32.30 o 
   7   5   7       11.89        8.42      3.58 o 
   8   5   7       29.87       31.84      4.96 o 
   9   5   7       57.72       56.65     12.24 o 
 -14   6   7       39.55       44.90      4.37 o 
 -13   6   7       41.09       44.63      4.23 o 
 -12   6   7      125.66      128.85      7.53 o 
 -11   6   7        1.26        0.87      1.48 o 
 -10   6   7       26.72       33.95      2.55 o 
  -9   6   7        0.08        2.58      1.35 o 
  -8   6   7      273.12      279.38      5.96 o 
  -7   6   7      153.15      159.86      3.81 o 
  -6   6   7      134.81      138.63      3.22 o 
  -5   6   7      100.14       99.16      2.60 o 
  -4   6   7      195.66      210.09      4.11 o 
  -3   6   7      110.25      114.13      2.99 o 
  -2   6   7        3.58        5.75      1.14 o 
  -1   6   7        0.82        0.67      0.82 o 
   0   6   7        4.53        6.82      0.96 o 
   1   6   7       70.47       68.89      2.35 o 
   2   6   7       99.27       85.05      2.71 o 
   3   6   7      453.18      411.55      6.38 o 
   4   6   7       67.06       56.49      2.73 o 
   5   6   7       28.20       21.50      2.42 o 
   6   6   7       28.68       27.85      3.56 o 
   7   6   7       15.29       12.51      3.15 o 
   8   6   7       46.18       45.57      5.58 o 
   9   6   7       32.21       45.37      5.68 o 
 -14   7   7        5.29        7.20      2.94 o 
 -13   7   7       22.23       15.92      3.25 o 
 -12   7   7      117.43      130.91      5.14 o 
 -11   7   7        7.49        7.86      1.85 o 
 -10   7   7      400.69      401.61      7.54 o 
  -9   7   7      441.98      446.59      7.64 o 
  -8   7   7       52.67       61.83      4.14 o 
  -7   7   7       12.53       12.36      1.53 o 
  -6   7   7        0.14        0.66      0.90 o 
  -5   7   7       66.57       68.07      2.60 o 
  -4   7   7       17.86       20.63      1.61 o 
  -3   7   7       73.35       69.30      2.36 o 
  -2   7   7       34.11       40.19      1.74 o 
  -1   7   7      104.78      118.38      2.62 o 
   0   7   7       63.36       69.12      2.09 o 
   1   7   7       15.75        4.60      1.12 o 
   2   7   7      110.09       97.32      2.84 o 
   3   7   7       24.36       15.52      1.56 o 
   4   7   7       93.49       79.16      3.54 o 
   5   7   7        0.27       -0.14      1.54 o 
   6   7   7        0.06        3.36      1.71 o 
   7   7   7      238.52      238.24      7.41 o 
   8   7   7      281.81      278.15      9.26 o 
   9   7   7        1.28        2.85      3.86 o 
 -14   8   7       11.73       12.98      3.25 o 
 -13   8   7        5.21        2.53      2.57 o 
 -12   8   7       73.83       89.37      4.51 o 
 -11   8   7       10.36        9.61      1.99 o 
 -10   8   7       69.82       73.13      3.49 o 
  -9   8   7       37.82       42.08      2.64 o 
  -8   8   7       30.59       35.33      2.93 o 
  -7   8   7       75.13       75.54      4.04 o 
  -6   8   7      210.43      221.11      5.04 o 
  -5   8   7      285.89      275.43      6.54 o 
  -4   8   7       35.89       43.82      2.59 o 
  -3   8   7      124.40      118.10      3.34 o 
  -2   8   7        0.62       -0.88      0.88 o 
  -1   8   7        1.02       -0.80      0.80 o 
   0   8   7        3.17       -0.27      1.20 o 
   1   8   7       49.73       44.31      2.22 o 
   2   8   7      230.49      205.55      4.35 o 
   3   8   7      353.75      334.82      6.25 o 
   4   8   7       32.55       33.47      2.64 o 
   5   8   7        0.28        1.45      1.50 o 
   6   8   7        0.57        2.67      1.74 o 
   7   8   7       16.04       15.93      2.96 o 
   8   8   7       24.64       23.64      5.35 o 
   9   8   7        5.40        6.08      3.33 o 
 -13   9   7       65.60       65.73      4.31 o 
 -12   9   7        2.29        1.98      1.89 o 
 -11   9   7      265.35      257.05      6.28 o 
 -10   9   7     1001.67     1016.24     18.95 o 
  -9   9   7      123.72      126.55      4.66 o 
  -8   9   7      157.05      149.65      5.15 o 
  -7   9   7       61.02       59.57      3.88 o 
  -6   9   7      177.95      169.90      4.86 o 
  -5   9   7      215.72      216.13      5.60 o 
  -4   9   7      148.83      129.98      3.85 o 
  -3   9   7       87.20       93.50      3.47 o 
  -2   9   7       98.40      103.38      2.96 o 
  -1   9   7       66.77       69.70      2.74 o 
   0   9   7      439.79      405.61      7.21 o 
   1   9   7      384.11      389.88      7.59 o 
   2   9   7      196.72      175.13      5.44 o 
   3   9   7      129.13      125.93      4.88 o 
   4   9   7       16.07       18.87      2.48 o 
   5   9   7       78.08       72.22      4.21 o 
   6   9   7        3.02        3.00      1.77 o 
   7   9   7        1.89        4.41      1.99 o 
   8   9   7        3.43        7.23      3.49 o 
 -13  10   7       23.65       23.78      3.19 o 
 -12  10   7        9.83       10.35      2.53 o 
 -11  10   7       27.25       21.58      2.93 o 
 -10  10   7      154.92      141.91      5.99 o 
  -9  10   7        5.05        9.41      2.15 o 
  -8  10   7      256.56      263.65      8.30 o 
  -7  10   7        2.68        2.31      1.59 o 
  -6  10   7        0.52        1.43      1.54 o 
  -5  10   7      393.01      371.62      7.94 o 
  -4  10   7       22.17       15.95      1.90 o 
  -3  10   7        0.11        0.11      1.05 o 
  -2  10   7      285.97      265.77      5.14 o 
  -1  10   7      324.63      294.80      5.92 o 
   0  10   7      194.77      152.68      4.49 o 
   1  10   7       86.26       65.38      3.55 o 
   2  10   7      160.30      148.58      5.07 o 
   3  10   7      144.10      140.12      5.18 o 
   4  10   7        2.95        5.28      2.19 o 
   5  10   7        7.36        5.06      2.14 o 
   6  10   7        1.37        4.86      2.10 o 
   7  10   7      134.72      157.18      5.99 o 
   8  10   7      130.37      142.78      6.41 o 
 -13  11   7        7.77       10.00      2.95 o 
 -12  11   7       16.51       17.41      3.25 o 
 -11  11   7       56.81       63.38      4.64 o 
 -10  11   7        1.76        5.89      2.57 o 
  -9  11   7       29.59       29.76      3.76 o 
  -8  11   7     1091.69     1064.30     17.23 o 
  -7  11   7       58.74       55.51      3.94 o 
  -6  11   7       37.87       44.97      6.26 o 
  -5  11   7       28.25       32.43      3.56 o 
  -4  11   7       96.45       99.41      3.73 o 
  -3  11   7      608.56      600.25      8.98 o 
  -2  11   7      166.89      171.10      4.68 o 
  -1  11   7      235.96      272.66      6.51 o 
   0  11   7       51.57       45.60      3.05 o 
   1  11   7       46.65       23.60      2.45 o 
   2  11   7      193.47      192.02      6.57 o 
   3  11   7       57.34       45.69      4.11 o 
   4  11   7       12.61       11.25      2.44 o 
   5  11   7       45.48       47.28      4.50 o 
   6  11   7        9.19        4.23      3.37 o 
   7  11   7       40.30       44.22      3.78 o 
   8  11   7       18.42       23.23      5.93 o 
 -12  12   7        0.60        0.31      2.90 o 
 -11  12   7        0.90        2.17      2.55 o 
 -10  12   7      303.36      316.11     10.23 o 
  -9  12   7       17.95        9.96      2.63 o 
  -8  12   7       37.18       35.62      3.31 o 
  -7  12   7      222.34      210.00      6.78 o 
  -6  12   7       43.92       42.65      3.43 o 
  -5  12   7      259.68      269.14      6.63 o 
  -4  12   7      169.49      174.19      4.86 o 
  -3  12   7       58.64       55.54      2.95 o 
  -2  12   7      102.98       90.47      6.95 o 
  -1  12   7      179.54      143.36      5.21 o 
   0  12   7      164.43      174.04      5.29 o 
   1  12   7        0.08        1.11      1.36 o 
   2  12   7        1.50        0.41      1.42 o 
   3  12   7       82.58       84.18      5.13 o 
   4  12   7       30.60       33.51      3.63 o 
   5  12   7        4.65        4.34      2.25 o 
   6  12   7       71.86       65.35      5.30 o 
   7  12   7        3.80        5.56      3.16 o 
 -12  13   7        6.42        8.43      3.31 o 
 -11  13   7        0.87        4.04      4.12 o 
 -10  13   7       54.57       60.01      5.32 o 
  -9  13   7       38.28       34.68      4.00 o 
  -8  13   7      182.37      185.30      7.59 o 
  -7  13   7       11.59       13.40      2.88 o 
  -6  13   7     1679.85     1619.24     24.49 o 
  -5  13   7      289.43      302.82      7.79 o 
  -4  13   7       56.09       52.35      3.21 o 
  -3  13   7        7.25        5.03      1.62 o 
  -2  13   7       16.91       13.68      2.19 o 
  -1  13   7      190.31      182.25      5.99 o 
   0  13   7       87.96       79.35      4.03 o 
   1  13   7        8.82        6.21      1.67 o 
   2  13   7        1.98        3.42      2.28 o 
   3  13   7        8.56        8.23      2.02 o 
   4  13   7       58.49       45.34      4.11 o 
   5  13   7      243.40      247.10      8.61 o 
   6  13   7        4.10        4.96      3.15 o 
   7  13   7       46.22       42.56      4.64 o 
 -12  14   7        5.24        3.70      3.08 o 
 -11  14   7       31.12       40.66      6.20 o 
 -10  14   7        1.27        2.06      2.50 o 
  -9  14   7        4.06        1.82      1.83 o 
  -8  14   7       94.84       90.02      6.71 o 
  -7  14   7      159.30      159.33      6.04 o 
  -6  14   7      108.52      111.10      5.71 o 
  -5  14   7       20.91       17.74      2.42 o 
  -4  14   7        0.94        2.18      1.29 o 
  -3  14   7        6.26        8.43      1.73 o 
  -2  14   7        7.41        5.46      1.79 o 
  -1  14   7        1.33        2.25      1.56 o 
   0  14   7       72.29       61.07      3.90 o 
   1  14   7        8.04        3.81      1.64 o 
   2  14   7       28.77       29.18      3.62 o 
   3  14   7       41.76       37.26      3.67 o 
   4  14   7       10.31        5.21      2.87 o 
   5  14   7        6.32       10.77      2.61 o 
   6  14   7        4.94        5.11      2.87 o 
   7  14   7        7.20        6.71      3.64 o 
 -11  15   7        0.08       -1.93      2.29 o 
 -10  15   7       59.93       54.70      4.43 o 
  -9  15   7        0.19        0.75      1.68 o 
  -8  15   7       92.25       89.93      4.89 o 
  -7  15   7      105.48      113.10      5.39 o 
  -6  15   7      151.74      136.41      5.39 o 
  -5  15   7       23.52       20.49      3.40 o 
  -4  15   7       38.86       38.64      3.15 o 
  -3  15   7       10.08       10.36      1.87 o 
  -2  15   7       91.91       90.40      4.39 o 
  -1  15   7       10.46       12.83      2.30 o 
   0  15   7       24.93       23.87      2.81 o 
   1  15   7       13.39       18.71      2.41 o 
   2  15   7       15.92       18.49      2.54 o 
   3  15   7        7.00        4.01      2.12 o 
   4  15   7       15.17       13.50      3.97 o 
   5  15   7       81.90       90.27      5.72 o 
   6  15   7        2.50        1.69      2.20 o 
 -11  16   7      137.29      147.31      6.85 o 
 -10  16   7       20.65       17.56      2.89 o 
  -9  16   7        2.75        3.32      2.00 o 
  -8  16   7      244.04      229.16      7.18 o 
  -7  16   7       45.40       48.48      6.30 o 
  -6  16   7       69.74       66.16      4.25 o 
  -5  16   7        0.17       -0.54      1.49 o 
  -4  16   7       11.23        7.71      1.79 o 
  -3  16   7        5.47        4.27      1.53 o 
  -2  16   7       53.51       52.66      7.18 o 
  -1  16   7       43.67       52.47      3.68 o 
   0  16   7       42.75       60.40      3.97 o 
   1  16   7       46.24       50.74      3.86 o 
   2  16   7       37.29       42.45      3.74 o 
   3  16   7       35.81       40.25      3.48 o 
   4  16   7        4.69        6.38      2.20 o 
   5  16   7       69.50       69.18      5.27 o 
   6  16   7        0.30        1.26      5.20 o 
 -10  17   7      112.71      122.97      6.14 o 
  -9  17   7        5.32        9.86      2.42 o 
  -8  17   7       24.30       25.58      3.08 o 
  -7  17   7       26.93       28.49      2.95 o 
  -6  17   7       22.90       20.82      2.77 o 
  -5  17   7       74.61       67.29      4.01 o 
  -4  17   7      180.65      187.44      5.58 o 
  -3  17   7       35.36       30.31      2.71 o 
  -2  17   7        1.45        1.98      1.76 o 
  -1  17   7       95.30      100.94      4.78 o 
   0  17   7       66.79       86.13      4.61 o 
   1  17   7       20.15       20.37      2.87 o 
   2  17   7        1.99        2.58      1.75 o 
   3  17   7       63.89       63.82      5.07 o 
   4  17   7        5.29        8.11      2.41 o 
   5  17   7        1.77        8.14      5.64 o 
  -9  18   7      124.21      129.66      6.39 o 
  -8  18   7        0.15        1.37      1.67 o 
  -7  18   7       14.48       16.11      2.58 o 
  -6  18   7       18.67       21.33      2.82 o 
  -5  18   7        6.12        6.35      3.45 o 
  -4  18   7        4.04        6.16      1.78 o 
  -3  18   7       85.06       81.26      4.06 o 
  -2  18   7       10.11        6.71      1.85 o 
  -1  18   7       12.24       15.54      2.53 o 
   0  18   7        3.29        3.06      1.93 o 
   1  18   7        2.32        1.35      1.78 o 
   2  18   7        0.64        1.64      1.67 o 
   3  18   7        3.67        7.77      2.18 o 
   4  18   7       49.51       53.39     12.04 o 
  -8  19   7       27.67       23.79      2.91 o 
  -7  19   7        9.00       14.20      2.32 o 
  -6  19   7        1.06        1.05      1.52 o 
  -5  19   7       19.16       16.62      3.46 o 
  -4  19   7       30.73       24.30      2.49 o 
  -3  19   7      201.57      221.94      6.11 o 
  -2  19   7       91.74      110.87      4.39 o 
  -1  19   7      383.45      429.74     10.01 o 
   0  19   7        3.18        8.75      2.22 o 
   1  19   7      120.26      118.92      8.08 o 
   2  19   7       28.99       26.80      3.17 o 
   3  19   7       14.34        6.55      3.55 o 
  -7  20   7       13.37       10.20      2.30 o 
  -6  20   7       21.10       22.51      2.67 o 
  -5  20   7       39.25       35.05      3.15 o 
  -4  20   7        0.97        1.18      1.54 o 
  -3  20   7       63.89       64.85      5.11 o 
  -2  20   7       41.66       40.62      4.30 o 
  -1  20   7       22.92       32.41      4.17 o 
   0  20   7       53.90       65.97      4.09 o 
   1  20   7        1.01        0.21      1.82 o 
   2  20   7       24.37       26.09      3.35 o 
  -6  21   7        1.98        2.79      1.78 o 
  -5  21   7       98.04      112.29      4.67 o 
  -4  21   7        3.11        1.88      1.47 o 
  -3  21   7        1.76        4.06      1.55 o 
  -2  21   7       18.31       16.02      2.50 o 
  -1  21   7        7.13        8.06      1.74 o 
   0  21   7        0.48        1.42      1.88 o 
   1  21   7        0.30        0.57      1.95 o 
  -3  22   7       54.24       52.70      5.21 o 
  -2  22   7        1.50        2.69      3.13 o 
 -14   0   8        0.96        5.53      2.96 o 
 -13   0   8      158.44      137.57      7.32 o 
 -12   0   8      479.74      483.49     11.79 o 
 -11   0   8       86.83       73.56      4.56 o 
 -10   0   8       19.95       17.43      2.80 o 
  -9   0   8        2.88        0.63      1.77 o 
  -8   0   8       37.25       40.26      3.21 o 
  -7   0   8       26.01       25.98      1.97 o 
  -6   0   8       34.59       33.32      2.05 o 
  -5   0   8      120.66       97.44      3.25 o 
  -4   0   8        3.44        3.61      1.02 o 
  -3   0   8        7.84        5.96      1.11 o 
  -2   0   8      179.16      145.53      3.44 o 
  -1   0   8       18.98       16.43      1.55 o 
   0   0   8      118.64      114.07      3.26 o 
   1   0   8     2562.81     2447.87     27.26 o 
   2   0   8     3642.91     3558.17     38.11 o 
   3   0   8      220.44      231.59      7.54 o 
   4   0   8        2.69        4.10      2.70 o 
   5   0   8       72.63       74.27      9.24 o 
   6   0   8       20.15       20.55      4.39 o 
   7   0   8       75.06       65.16      9.41 o 
   8   0   8       34.35       29.54      5.96 o 
   9   0   8        1.83        3.64      3.97 o 
 -14   1   8       11.94       11.00      2.61 o 
 -13   1   8      107.00      117.48      4.27 o 
 -12   1   8        0.07        2.46      1.62 o 
 -11   1   8       74.77       75.16      3.23 o 
 -10   1   8       68.94       63.92      2.93 o 
  -9   1   8        1.70        3.03      1.29 o 
  -8   1   8        0.00       -0.87      0.87 o 
  -7   1   8        4.95        4.20      0.99 o 
  -6   1   8        0.10        0.12      0.67 o 
  -5   1   8        1.90        1.91      0.71 o 
  -4   1   8       25.63       20.63      1.13 o 
  -3   1   8       28.65       27.59      1.24 o 
  -2   1   8       30.77       29.88      1.29 o 
  -1   1   8        8.61        5.26      0.85 o 
   0   1   8       14.50       20.03      1.30 o 
   1   1   8       80.33       63.33      2.05 o 
   2   1   8      183.09      180.79      3.55 o 
   3   1   8       46.89       54.83      2.70 o 
   4   1   8       92.37       83.11      3.83 o 
   5   1   8       40.38       37.19      3.12 o 
   6   1   8        7.55        2.45      2.21 o 
   7   1   8       27.22       20.47      3.05 o 
   8   1   8        8.26        7.01      2.86 o 
   9   1   8        2.99       -2.50      2.60 o 
 -14   2   8        1.82        4.27      1.99 o 
 -13   2   8       13.01       12.48      2.18 o 
 -12   2   8       45.82       47.73      2.89 o 
 -11   2   8      156.69      158.40      4.29 o 
 -10   2   8      222.79      225.01      5.15 o 
  -9   2   8       21.66       22.39      1.74 o 
  -8   2   8       70.22       67.23      2.34 o 
  -7   2   8       24.17       30.91      1.64 o 
  -6   2   8       16.97       17.25      1.31 o 
  -5   2   8        3.85        4.55      0.83 o 
  -4   2   8      169.91      174.01      2.69 o 
  -3   2   8      484.63      440.58      4.57 o 
  -2   2   8      387.46      398.81      4.29 o 
  -1   2   8      274.76      255.60      4.02 o 
   0   2   8     1953.77     1758.45     16.32 o 
   1   2   8      340.63      302.52      4.21 o 
   2   2   8      419.86      419.21      5.82 o 
   3   2   8       49.70       53.66      2.54 o 
   4   2   8       98.15       87.57      3.25 o 
   5   2   8       72.78       56.24      3.47 o 
   6   2   8       44.67       40.93      5.55 o 
   7   2   8        2.00        0.23      2.36 o 
   8   2   8       14.65       11.30      2.81 o 
   9   2   8        1.50       -3.00      3.00 o 
 -14   3   8      161.78      162.64      5.96 o 
 -13   3   8        1.85        2.10      1.74 o 
 -12   3   8       85.57       87.72      3.46 o 
 -11   3   8       15.52       15.51      2.22 o 
 -10   3   8       61.70       60.04      2.74 o 
  -9   3   8      148.39      137.90      3.21 o 
  -8   3   8       16.37       16.39      1.39 o 
  -7   3   8       32.74       35.85      1.68 o 
  -6   3   8      183.61      188.88      3.39 o 
  -5   3   8      317.54      337.68      4.57 o 
  -4   3   8      274.76      276.34      4.77 o 
  -3   3   8      492.49      507.68      6.50 o 
  -2   3   8       89.55       90.65      2.51 o 
  -1   3   8      171.57      204.80      3.63 o 
   0   3   8       30.36       37.00      2.16 o 
   1   3   8      632.63      648.15      7.09 o 
   2   3   8      271.73      249.24      4.56 o 
   3   3   8      162.41      165.26      3.76 o 
   4   3   8      555.18      510.37      8.21 o 
   5   3   8       82.33       72.87      3.67 o 
   6   3   8       14.15       13.17      2.39 o 
   7   3   8       24.77       19.05      3.60 o 
   8   3   8        0.01        0.86      3.14 o 
   9   3   8       23.38       18.81      6.72 o 
 -14   4   8        0.77       -0.10      2.56 o 
 -13   4   8        0.73        4.49      2.50 o 
 -12   4   8        7.50        6.59      1.68 o 
 -11   4   8        2.02        2.17      1.64 o 
 -10   4   8       74.22       70.54      2.51 o 
  -9   4   8       84.99       83.67      5.29 o 
  -8   4   8       32.78       32.54      2.04 o 
  -7   4   8       45.93       46.33      1.83 o 
  -6   4   8       82.29       84.80      2.63 o 
  -5   4   8       74.70       81.34      2.11 o 
  -4   4   8       80.09       81.37      2.16 o 
  -3   4   8        0.08        0.06      0.76 o 
  -2   4   8       39.67       52.32      1.84 o 
  -1   4   8      240.48      213.87      3.34 o 
   0   4   8       25.06       27.14      1.39 o 
   1   4   8     2078.77     1839.32     15.62 o 
   2   4   8      581.72      550.68      6.73 o 
   3   4   8     3745.07     3421.87     28.76 o 
   4   4   8       62.91       57.04      2.52 o 
   5   4   8       23.43       27.74      3.54 o 
   6   4   8      127.07      116.39      5.44 o 
   7   4   8        6.51        7.77      3.92 o 
   8   4   8       11.55       19.85      4.60 o 
   9   4   8        0.72        5.02      5.33 o 
 -14   5   8        0.01        1.90      2.65 o 
 -13   5   8       37.34       45.22      4.18 o 
 -12   5   8        0.40        0.89      2.14 o 
 -11   5   8      164.67      148.96     13.09 o 
 -10   5   8       27.10       22.98      2.34 o 
  -9   5   8       14.83       15.62      1.97 o 
  -8   5   8       21.14       22.19      1.95 o 
  -7   5   8       14.08       14.84      1.57 o 
  -6   5   8       14.73       20.53      1.30 o 
  -5   5   8       21.40       24.87      1.55 o 
  -4   5   8        0.08        1.36      0.74 o 
  -3   5   8       14.84       14.72      0.92 o 
  -2   5   8       34.72       28.27      1.23 o 
  -1   5   8      579.88      544.73      5.58 o 
   0   5   8       87.15       87.21      2.44 o 
   1   5   8      146.03      176.34      3.44 o 
   2   5   8        8.05        7.84      1.12 o 
   3   5   8        4.24        2.88      1.17 o 
   4   5   8      220.74      203.43      8.68 o 
   5   5   8        6.01        4.73      1.86 o 
   6   5   8       64.80       63.81      4.95 o 
   7   5   8        0.37       -0.45      3.43 o 
   8   5   8        0.76        1.49      4.08 o 
 -14   6   8       19.71       22.22      3.74 o 
 -13   6   8      130.93      141.61      6.39 o 
 -12   6   8       39.75       48.14      4.16 o 
 -11   6   8        0.95        1.53      1.70 o 
 -10   6   8       64.96       54.22      3.64 o 
  -9   6   8      100.22      102.08      3.69 o 
  -8   6   8       39.13       42.51      2.84 o 
  -7   6   8        0.64        3.40      1.13 o 
  -6   6   8       15.12       12.20      1.57 o 
  -5   6   8       27.91       33.67      2.15 o 
  -4   6   8       97.20      110.00      3.87 o 
  -3   6   8       32.77       54.57      3.13 o 
  -2   6   8       61.08       54.24      2.27 o 
  -1   6   8      372.82      353.10      4.92 o 
   0   6   8       22.45       17.81      1.99 o 
   1   6   8       94.76       69.45      2.53 o 
   2   6   8       39.94       31.82      1.95 o 
   3   6   8      111.26       96.11      3.92 o 
   4   6   8      203.32      195.37      5.54 o 
   5   6   8      397.51      389.60      8.28 o 
   6   6   8       13.90        7.98      3.67 o 
   7   6   8        0.45        3.68      2.90 o 
   8   6   8        2.62        3.88      3.85 o 
 -14   7   8       14.03       11.60      3.27 o 
 -13   7   8      111.69      127.63     14.31 o 
 -12   7   8        0.00        4.71      2.05 o 
 -11   7   8        0.49        2.76      1.59 o 
 -10   7   8        2.38        2.96      1.56 o 
  -9   7   8      220.90      218.48      5.23 o 
  -8   7   8      261.64      254.17      6.54 o 
  -7   7   8      138.69      138.98      4.18 o 
  -6   7   8       42.88       38.64      2.53 o 
  -5   7   8        0.14        1.54      1.08 o 
  -4   7   8        4.71        5.65      1.38 o 
  -3   7   8       42.83       31.79      2.36 o 
  -2   7   8        4.79        4.80      1.16 o 
  -1   7   8        0.55        4.34      1.08 o 
   0   7   8      369.44      322.87      5.37 o 
   1   7   8      517.99      444.67      6.38 o 
   2   7   8       50.35       43.65      2.61 o 
   3   7   8       33.79       25.55      2.96 o 
   4   7   8       54.57       43.28      3.14 o 
   5   7   8        8.69        8.20      2.15 o 
   6   7   8       23.61       19.60      3.04 o 
   7   7   8       15.59       10.32      3.27 o 
   8   7   8       25.99       41.22      5.71 o 
 -14   8   8       51.38       46.29      7.14 o 
 -13   8   8      367.16      397.44     11.81 o 
 -12   8   8      111.42      107.54      6.11 o 
 -11   8   8      126.25      125.59      4.61 o 
 -10   8   8       16.45       13.37      2.02 o 
  -9   8   8        0.73        3.88      1.74 o 
  -8   8   8        0.27        1.48      1.36 o 
  -7   8   8       43.88       41.44      3.14 o 
  -6   8   8      134.40      145.44      6.05 o 
  -5   8   8      108.74       93.90      3.55 o 
  -4   8   8       41.58       38.00      3.02 o 
  -3   8   8       18.90       25.90      2.19 o 
  -2   8   8        3.19       -0.47      0.97 o 
  -1   8   8      154.46      129.87      4.26 o 
   0   8   8        0.05        3.01      1.20 o 
   1   8   8       16.99        5.04      1.60 o 
   2   8   8       40.91       37.80      2.57 o 
   3   8   8        1.01        2.33      1.60 o 
   4   8   8        2.44        2.09      1.66 o 
   5   8   8       17.61       15.66      2.46 o 
   6   8   8        2.42        4.99      2.19 o 
   7   8   8       29.25       24.93      4.02 o 
   8   8   8       52.23       61.10      5.55 o 
 -13   9   8        8.20        7.95      2.73 o 
 -12   9   8        6.57        7.10      2.10 o 
 -11   9   8      350.33      382.28      8.66 o 
 -10   9   8        0.01        3.03      2.16 o 
  -9   9   8       24.25       24.12      2.75 o 
  -8   9   8        9.49        9.15      2.27 o 
  -7   9   8       23.71       24.42      2.89 o 
  -6   9   8       26.26       26.19      2.99 o 
  -5   9   8        3.61        2.64      1.53 o 
  -4   9   8        7.27        9.82      1.86 o 
  -3   9   8        1.73        0.30      1.27 o 
  -2   9   8      167.81      159.28      4.24 o 
  -1   9   8      814.90      762.38     11.74 o 
   0   9   8      774.66      653.60     21.03 o 
   1   9   8        0.61        0.88      1.39 o 
   2   9   8        4.93        8.25      2.01 o 
   3   9   8        2.67        2.42      1.48 o 
   4   9   8       82.94       86.33      4.53 o 
   5   9   8       55.38       55.62      3.67 o 
   6   9   8       12.78       10.93      2.82 o 
   7   9   8       11.72        9.64      2.74 o 
   8   9   8       41.79       42.75      5.71 o 
 -13  10   8       61.69       56.77      4.70 o 
 -12  10   8       65.90       70.69      5.27 o 
 -11  10   8      257.98      273.12      8.32 o 
 -10  10   8        4.82        7.25      2.63 o 
  -9  10   8        8.50       12.43      2.74 o 
  -8  10   8        4.41        1.66      1.75 o 
  -7  10   8        5.97        3.18      2.45 o 
  -6  10   8        9.72        9.10      3.36 o 
  -5  10   8       55.23       43.09      3.21 o 
  -4  10   8      106.46       87.16      3.79 o 
  -3  10   8      217.79      175.09      6.91 o 
  -2  10   8      645.40      558.25     11.38 o 
  -1  10   8      243.21      209.07      6.40 o 
   0  10   8      197.25      156.69      5.21 o 
   1  10   8        0.74        1.12      1.43 o 
   2  10   8      168.87      159.23      5.57 o 
   3  10   8        1.13        0.86      1.64 o 
   4  10   8        0.39        0.53      1.85 o 
   5  10   8       24.06       27.72      4.21 o 
   6  10   8       19.11       21.08      3.27 o 
   7  10   8       15.47       27.95      3.54 o 
 -13  11   8      127.17      128.46      7.61 o 
 -12  11   8      153.44      152.93      6.97 o 
 -11  11   8       24.99       32.51      4.35 o 
 -10  11   8       96.75       95.27      8.39 o 
  -9  11   8      267.26      273.53      7.92 o 
  -8  11   8      113.97      123.34      5.62 o 
  -7  11   8       68.05       65.37      4.34 o 
  -6  11   8      271.60      252.55      7.42 o 
  -5  11   8      416.29      386.08      8.47 o 
  -4  11   8      976.27      892.20     14.23 o 
  -3  11   8      680.20      611.20     10.90 o 
  -2  11   8      264.47      207.64      6.54 o 
  -1  11   8       10.82        5.53      2.81 o 
   0  11   8       27.00       30.37      2.81 o 
   1  11   8        3.72        6.34      1.79 o 
   2  11   8       35.36       35.67      3.23 o 
   3  11   8       16.74       17.26      2.55 o 
   4  11   8       25.03       36.70      3.92 o 
   5  11   8       47.91       44.49      4.46 o 
   6  11   8       36.78       44.31      4.97 o 
   7  11   8        0.03        7.52      3.02 o 
 -12  12   8        0.53        0.35      2.67 o 
 -11  12   8      133.97      128.86      7.48 o 
 -10  12   8        0.46        3.14      2.07 o 
  -9  12   8       83.58       86.69      4.98 o 
  -8  12   8        0.02        0.51      1.78 o 
  -7  12   8       96.48       90.09      4.97 o 
  -6  12   8      698.56      676.26     13.40 o 
  -5  12   8      204.53      180.65      6.13 o 
  -4  12   8      434.28      411.12      9.20 o 
  -3  12   8      130.08      115.95      5.19 o 
  -2  12   8       24.48       25.74      2.81 o 
  -1  12   8        2.54       -1.13      1.40 o 
   0  12   8       23.62       27.77      2.85 o 
   1  12   8      129.65       98.91      6.12 o 
   2  12   8      174.62      155.22      5.65 o 
   3  12   8       13.78       12.32      2.37 o 
   4  12   8      110.16      111.92      6.08 o 
   5  12   8       63.94       78.67      6.12 o 
   6  12   8       69.67       87.76      9.96 o 
   7  12   8       24.15       25.55      4.06 o 
 -12  13   8        7.70       12.82      3.57 o 
 -11  13   8       24.20       33.34      3.87 o 
 -10  13   8       18.64       17.69      2.98 o 
  -9  13   8       10.87       11.68      2.55 o 
  -8  13   8       40.94       44.46      3.80 o 
  -7  13   8       26.20       28.36      3.22 o 
  -6  13   8       15.78       13.44      2.45 o 
  -5  13   8       11.61        8.03      2.16 o 
  -4  13   8        0.18        1.18      1.55 o 
  -3  13   8        6.98        5.82      1.65 o 
  -2  13   8        3.54        3.32      2.80 o 
  -1  13   8        4.39        0.73      1.54 o 
   0  13   8      170.15      168.31      7.14 o 
   1  13   8       49.79       47.72      5.82 o 
   2  13   8       16.42       17.94      3.35 o 
   3  13   8      169.58      157.76      6.02 o 
   4  13   8        0.07        1.64      2.76 o 
   5  13   8        0.44        4.29      2.40 o 
   6  13   8       23.34       29.45      4.81 o 
 -11  14   8       15.00       15.18      3.08 o 
 -10  14   8       15.70       21.08      3.16 o 
  -9  14   8      270.27      260.27      8.03 o 
  -8  14   8      110.38      102.26      5.16 o 
  -7  14   8        0.36       -1.32      1.60 o 
  -6  14   8        0.01       -0.42      1.59 o 
  -5  14   8       21.95       17.83      2.56 o 
  -4  14   8        1.24        0.31      1.56 o 
  -3  14   8        2.39        4.24      1.60 o 
  -2  14   8        0.51        1.36      2.32 o 
  -1  14   8       12.53        4.72      1.92 o 
   0  14   8        9.05       13.06      2.45 o 
   1  14   8       28.35       27.43      2.92 o 
   2  14   8       34.14       44.87      3.66 o 
   3  14   8        4.50        4.46      2.01 o 
   4  14   8      162.85      147.74      8.47 o 
   5  14   8        3.23        5.28      2.47 o 
   6  14   8        7.16       12.00      3.48 o 
 -11  15   8       61.43       55.47      5.89 o 
 -10  15   8       59.43       59.66      4.69 o 
  -9  15   8      229.50      216.32      7.31 o 
  -8  15   8       17.57       18.62      2.76 o 
  -7  15   8        3.22        4.31      1.97 o 
  -6  15   8        1.11        2.75      1.85 o 
  -5  15   8       33.55       39.60      3.43 o 
  -4  15   8        3.12       -1.43      1.43 o 
  -3  15   8       52.89       55.23      4.32 o 
  -2  15   8       56.87       77.27      4.53 o 
  -1  15   8        1.00        3.70      1.81 o 
   0  15   8        9.81       11.51      3.83 o 
   1  15   8        0.33        1.46      1.87 o 
   2  15   8       50.36       71.04      4.79 o 
   3  15   8        2.57        4.89      2.02 o 
   4  15   8        7.94        5.63      3.12 o 
   5  15   8        0.01        3.44      2.25 o 
 -10  16   8       12.47       15.78      3.08 o 
  -9  16   8      110.36      119.87      5.86 o 
  -8  16   8       87.44       83.19      4.86 o 
  -7  16   8       92.94       95.51      5.17 o 
  -6  16   8      139.73      137.36      5.69 o 
  -5  16   8        1.57        1.98      1.75 o 
  -4  16   8       90.21       93.51      4.69 o 
  -3  16   8        1.26        0.59      1.53 o 
  -2  16   8       14.66        8.57      2.26 o 
  -1  16   8       73.64       80.69      4.66 o 
   0  16   8        3.60        5.06      2.52 o 
   1  16   8        2.54        3.64      2.01 o 
   2  16   8      172.94      164.53      6.96 o 
   3  16   8        7.30        9.52      2.33 o 
   4  16   8       46.79       50.13      8.69 o 
   5  16   8       72.00       75.73     10.94 o 
 -10  17   8       40.35       35.44      4.74 o 
  -9  17   8       16.41       18.50      2.87 o 
  -8  17   8        0.01        0.81      1.83 o 
  -7  17   8       21.56       12.74      2.56 o 
  -6  17   8        1.00        4.35      1.89 o 
  -5  17   8       25.74       24.72      3.25 o 
  -4  17   8       45.15       45.70      3.79 o 
  -3  17   8       15.89       27.06      2.78 o 
  -2  17   8       25.57       24.90      3.45 o 
  -1  17   8        9.00       10.26      2.35 o 
   0  17   8       36.77       38.67      3.69 o 
   1  17   8       52.76       57.73      6.08 o 
   2  17   8       13.75       11.20      3.04 o 
   3  17   8       41.18       45.08      4.21 o 
   4  17   8       23.46       26.28      7.19 o 
  -9  18   8       13.35        8.93      2.43 o 
  -8  18   8        2.79        3.66      2.04 o 
  -7  18   8       31.53       29.63      3.19 o 
  -6  18   8       14.20       17.27      3.18 o 
  -5  18   8       26.12       24.55      3.00 o 
  -4  18   8       28.40       27.24      2.99 o 
  -3  18   8        0.02        2.34      1.58 o 
  -2  18   8        1.90        3.04      1.68 o 
  -1  18   8        8.15        4.84      2.00 o 
   0  18   8       63.75       73.69      6.75 o 
   1  18   8       94.66      106.49      5.51 o 
   2  18   8        0.02        3.94      1.93 o 
   3  18   8       82.09       88.70      7.52 o 
  -8  19   8        0.82        2.06      1.91 o 
  -7  19   8        0.04        1.89      1.78 o 
  -6  19   8       42.75       36.12      3.41 o 
  -5  19   8       24.25       16.74      2.56 o 
  -4  19   8       10.89       11.16      2.66 o 
  -3  19   8       51.15       53.77      3.64 o 
  -2  19   8       18.48       28.84      3.95 o 
  -1  19   8        7.09       10.46      2.33 o 
   0  19   8        7.21        7.44      2.35 o 
   1  19   8       97.72      102.41      5.51 o 
   2  19   8        7.23        9.71      2.79 o 
  -7  20   8        0.06        5.49      3.20 o 
  -6  20   8       83.43      100.05      6.11 o 
  -5  20   8       17.06       13.14      2.35 o 
  -4  20   8       85.15      102.33      4.76 o 
  -3  20   8        2.60        0.27      1.64 o 
  -2  20   8       47.44       48.84      3.43 o 
  -1  20   8        0.03        0.90      1.66 o 
   0  20   8        0.62       -0.15      1.96 o 
   1  20   8        1.33        2.92      2.19 o 
  -4  21   8       38.21       45.54      3.46 o 
  -3  21   8       52.52       58.82      3.56 o 
  -2  21   8        1.24        3.84      1.82 o 
  -1  21   8        2.97        6.34      1.89 o 
 -14   1   9       79.36       82.23      3.85 o 
 -13   1   9       19.81       18.42      2.43 o 
 -12   1   9        0.00       -0.29      1.63 o 
 -11   1   9        2.58        2.70      1.62 o 
 -10   1   9        1.90        2.96      1.54 o 
  -9   1   9        5.74        4.73      1.45 o 
  -8   1   9       41.61       36.78      2.26 o 
  -7   1   9        8.25        6.39      1.38 o 
  -6   1   9       49.54       50.69      1.98 o 
  -5   1   9      118.53      118.12      2.60 o 
  -4   1   9      271.88      273.81      3.65 o 
  -3   1   9     1486.86     1423.18     11.18 o 
  -2   1   9     3009.69     2879.08     21.88 o 
  -1   1   9     3260.56     3028.00     26.38 o 
   0   1   9       51.54       50.24      2.19 o 
   1   1   9      121.67      110.83      3.79 o 
   2   1   9       49.57       77.16     12.59 o 
   3   1   9        2.75       -1.02      2.27 o 
   4   1   9       22.87       20.57      2.79 o 
   5   1   9        7.31        7.70      2.57 o 
   6   1   9        0.09       -0.15      2.41 o 
   7   1   9       11.32       13.71      3.09 o 
   8   1   9        5.63        7.53      2.99 o 
 -14   2   9        1.41        2.89      2.35 o 
 -13   2   9        0.05        2.45      1.80 o 
 -12   2   9      139.60      135.87      4.28 o 
 -11   2   9       20.69       22.62      2.19 o 
 -10   2   9       79.83       82.13      3.44 o 
  -9   2   9        1.15        2.32      1.36 o 
  -8   2   9        1.19        1.98      1.08 o 
  -7   2   9       25.18       29.27      1.77 o 
  -6   2   9       28.40       26.72      1.59 o 
  -5   2   9        4.21        5.32      1.02 o 
  -4   2   9       18.46       22.97      1.56 o 
  -3   2   9      112.58      120.41      2.83 o 
  -2   2   9       83.10       82.04      2.70 o 
  -1   2   9        8.04       12.73      1.42 o 
   0   2   9     1084.72     1126.46     11.17 o 
   1   2   9      469.95      394.38      6.16 o 
   2   2   9        6.13        5.36      2.06 o 
   3   2   9        6.01        4.92      1.90 o 
   4   2   9      147.80      132.32      4.93 o 
   5   2   9       31.33       15.77      2.68 o 
   6   2   9       10.79       16.31      3.29 o 
   7   2   9        0.30        0.33      3.54 o 
   8   2   9        4.38       -4.69      4.69 o 
 -14   3   9        0.02        1.93      2.64 o 
 -13   3   9       39.13       36.55      3.12 o 
 -12   3   9        1.39       -0.30      1.56 o 
 -11   3   9       54.23       48.31      2.68 o 
 -10   3   9       15.82       20.04      2.00 o 
  -9   3   9       92.17       85.71      2.74 o 
  -8   3   9       62.24       59.75      2.26 o 
  -7   3   9        4.20        4.33      1.10 o 
  -6   3   9        2.71        2.56      0.94 o 
  -5   3   9       24.11       17.17      1.43 o 
  -4   3   9       13.20       19.48      1.47 o 
  -3   3   9      233.08      215.50      3.86 o 
  -2   3   9      691.40      645.94      7.64 o 
  -1   3   9      496.64      514.73      6.32 o 
   0   3   9     1832.76     1711.65     15.59 o 
   1   3   9       57.69       59.60      2.78 o 
   2   3   9      151.11      119.27      3.26 o 
   3   3   9       10.85       12.77      2.36 o 
   4   3   9       22.76       20.22      2.57 o 
   5   3   9       43.96       44.93      3.25 o 
   6   3   9        0.72       -0.21      3.08 o 
   7   3   9       27.16       27.29      5.36 o 
   8   3   9       10.34        5.03      6.00 o 
 -14   4   9       13.97       21.49      3.64 o 
 -13   4   9       30.49       28.15      4.93 o 
 -12   4   9        1.89        3.19      1.83 o 
 -11   4   9       62.49       61.82      3.34 o 
 -10   4   9       17.47       15.30      1.73 o 
  -9   4   9      259.08      259.24      4.27 o 
  -8   4   9      187.78      190.52      3.76 o 
  -7   4   9      261.25      271.18      4.77 o 
  -6   4   9      208.56      211.23      3.98 o 
  -5   4   9        0.25        0.40      0.79 o 
  -4   4   9      627.65      606.85      7.77 o 
  -3   4   9        3.39        2.82      0.91 o 
  -2   4   9     1139.73     1166.08     12.32 o 
  -1   4   9        8.26        6.90      1.49 o 
   0   4   9       23.72       35.25      1.94 o 
   1   4   9      931.63      886.44      9.90 o 
   2   4   9        4.37       10.79      1.96 o 
   3   4   9       44.56       34.92      2.13 o 
   4   4   9       13.25        9.83      2.05 o 
   5   4   9       13.39       12.03      3.13 o 
   6   4   9       24.47       24.17      4.64 o 
   7   4   9        1.19       -0.38      3.77 o 
   8   4   9       12.00       18.64      4.87 o 
 -14   5   9        0.44        4.36      2.69 o 
 -13   5   9        8.89        6.57      2.88 o 
 -12   5   9       13.11       13.28      2.95 o 
 -11   5   9       13.36       11.09      2.68 o 
 -10   5   9       16.33       12.80      2.35 o 
  -9   5   9        0.51       -0.71      0.90 o 
  -8   5   9        0.00       -0.46      0.86 o 
  -7   5   9       20.93       22.99      2.18 o 
  -6   5   9       53.25       59.58      2.22 o 
  -5   5   9        3.06        4.15      0.85 o 
  -4   5   9       11.92       13.21      1.65 o 
  -3   5   9      173.52      166.30      2.90 o 
  -2   5   9      848.71      769.35      8.33 o 
  -1   5   9        0.01        0.60      1.09 o 
   0   5   9      869.04      696.55      8.47 o 
   1   5   9        6.73        2.49      1.11 o 
   2   5   9      286.82      256.11      7.96 o 
   3   5   9       92.23       84.85      4.29 o 
   4   5   9       26.11       20.02      2.83 o 
   5   5   9       24.53       20.36      3.52 o 
   6   5   9        3.87        4.61      5.67 o 
   7   5   9        1.46       -0.35      3.60 o 
   8   5   9       15.01       16.17      4.78 o 
 -14   6   9       11.36       15.70      5.32 o 
 -13   6   9        1.93        2.73      2.60 o 
 -12   6   9        0.03        0.82      2.27 o 
 -11   6   9       97.67       85.22      4.18 o 
 -10   6   9        4.27        4.43      1.71 o 
  -9   6   9      125.17      116.72      4.14 o 
  -8   6   9        3.75        4.11      1.62 o 
  -7   6   9        2.67        0.34      1.37 o 
  -6   6   9       58.01       56.55      2.84 o 
  -5   6   9       48.17       47.12      3.36 o 
  -4   6   9       68.03       55.68      2.59 o 
  -3   6   9       40.59       39.62      2.31 o 
  -2   6   9       11.62        8.63      1.87 o 
  -1   6   9      116.88      100.73      3.33 o 
   0   6   9      131.19       93.62      3.47 o 
   1   6   9       61.48       62.83      3.04 o 
   2   6   9      101.10       86.87      3.60 o 
   3   6   9      175.73      152.32      4.98 o 
   4   6   9      207.56      204.26      5.97 o 
   5   6   9       44.30       34.37      4.15 o 
   6   6   9        0.96       -2.57      2.57 o 
   7   6   9        2.24        3.82      4.02 o 
 -14   7   9       55.66       63.12      5.12 o 
 -13   7   9       24.55       28.81      4.29 o 
 -12   7   9        9.40       11.75      2.88 o 
 -11   7   9        1.42        3.18      2.12 o 
 -10   7   9       22.17       24.19      2.49 o 
  -9   7   9       16.72       14.21      1.99 o 
  -8   7   9       74.43       78.50      4.24 o 
  -7   7   9       67.39       71.86      3.98 o 
  -6   7   9        0.85        2.49      1.27 o 
  -5   7   9       13.94       17.32      1.96 o 
  -4   7   9      422.30      402.59      6.88 o 
  -3   7   9       29.05       24.74      2.03 o 
  -2   7   9       64.24       59.10      3.23 o 
  -1   7   9        0.26        1.26      1.40 o 
   0   7   9       29.68       29.39      2.32 o 
   1   7   9        0.00       -0.11      1.33 o 
   2   7   9       60.33       56.16      3.07 o 
   3   7   9        3.84       -0.20      1.61 o 
   4   7   9       17.93       14.01      2.45 o 
   5   7   9        0.14        3.14      2.06 o 
   6   7   9        2.16        6.47      4.53 o 
   7   7   9       24.29       22.19      4.97 o 
 -13   8   9        6.09        2.13      3.29 o 
 -12   8   9       61.12       59.48      4.46 o 
 -11   8   9       56.12       59.90      3.64 o 
 -10   8   9        0.53       -0.25      1.57 o 
  -9   8   9       49.06       55.84      3.23 o 
  -8   8   9        0.00        1.09      1.42 o 
  -7   8   9        3.50        4.23      1.52 o 
  -6   8   9       68.44       63.26      3.21 o 
  -5   8   9        2.79        1.30      1.56 o 
  -4   8   9        1.13        1.68      1.28 o 
  -3   8   9      478.62      417.58      7.03 o 
  -2   8   9      482.31      373.85      7.11 o 
  -1   8   9       13.86        8.73      1.77 o 
   0   8   9      125.20       85.59      3.43 o 
   1   8   9       21.01       18.94      2.14 o 
   2   8   9        6.42        4.07      1.58 o 
   3   8   9       10.61       13.59      2.29 o 
   4   8   9        0.00        1.35      1.84 o 
   5   8   9        8.50        6.99      2.33 o 
   6   8   9       13.48       17.61      3.97 o 
   7   8   9        1.18        4.36      3.20 o 
 -13   9   9       11.95       16.69      4.19 o 
 -12   9   9       59.44       60.49      4.62 o 
 -11   9   9        2.58        3.62      1.96 o 
 -10   9   9       15.57       10.72      2.33 o 
  -9   9   9       31.47       31.12      2.94 o 
  -8   9   9        5.21        5.21      2.45 o 
  -7   9   9        4.04        3.03      1.83 o 
  -6   9   9       28.11       23.36      2.94 o 
  -5   9   9      143.94      137.44      5.01 o 
  -4   9   9      291.89      240.05      6.49 o 
  -3   9   9       21.22       17.69      4.91 o 
  -2   9   9      102.57       75.71      4.96 o 
  -1   9   9       87.28       72.96      3.99 o 
   0   9   9        0.39       -1.06      1.36 o 
   1   9   9       37.23       35.81      3.25 o 
   2   9   9        0.38        3.30      1.73 o 
   3   9   9       58.35       68.69      3.83 o 
   4   9   9       13.77       16.49      2.51 o 
   5   9   9       98.49      113.72      5.15 o 
   6   9   9        8.51        3.42      3.47 o 
   7   9   9      155.12      154.09      7.63 o 
 -13  10   9       49.67       64.23      5.52 o 
 -12  10   9       77.26       79.82      4.77 o 
 -11  10   9       13.51       15.05      2.74 o 
 -10  10   9       65.52       71.53      4.36 o 
  -9  10   9       78.47       83.13      4.94 o 
  -8  10   9        0.93        0.84      1.81 o 
  -7  10   9       96.23       78.34      5.71 o 
  -6  10   9       12.89        9.71      2.19 o 
  -5  10   9       30.30       42.13      3.29 o 
  -4  10   9      355.86      344.79      8.92 o 
  -3  10   9      344.11      316.61      8.77 o 
  -2  10   9        2.87        1.37      1.54 o 
  -1  10   9        8.27        4.50      1.75 o 
   0  10   9        6.00        1.77      1.63 o 
   1  10   9        9.45       10.25      2.21 o 
   2  10   9       76.23       82.89      4.62 o 
   3  10   9       12.27       13.19      2.94 o 
   4  10   9        1.24        5.57      2.22 o 
   5  10   9       90.76       95.55      5.43 o 
   6  10   9       50.93       61.77      4.35 o 
 -12  11   9        2.06        2.86      2.39 o 
 -11  11   9        8.77        8.94      2.60 o 
 -10  11   9       25.43       22.37      3.25 o 
  -9  11   9       75.95       68.97      4.60 o 
  -8  11   9       11.22       11.28      2.53 o 
  -7  11   9       12.42       11.60      2.51 o 
  -6  11   9       22.34       22.57      3.22 o 
  -5  11   9       61.97       57.05      4.02 o 
  -4  11   9        5.78        2.54      2.19 o 
  -3  11   9        9.44        7.62      2.03 o 
  -2  11   9       38.93       27.97      3.12 o 
  -1  11   9      238.95      218.33      7.46 o 
   0  11   9       16.53       18.70      2.61 o 
   1  11   9        9.30        6.60      2.04 o 
   2  11   9        2.32        3.63      1.95 o 
   3  11   9      124.73      131.41      5.81 o 
   4  11   9       33.96       36.45      4.29 o 
   5  11   9      191.91      213.97      7.42 o 
   6  11   9       32.01       33.23      3.99 o 
 -12  12   9        3.48        7.24      2.75 o 
 -11  12   9       86.23       81.79      5.54 o 
 -10  12   9        4.16        3.65      2.18 o 
  -9  12   9      162.06      167.64      6.47 o 
  -8  12   9      276.29      267.29      8.50 o 
  -7  12   9      389.07      385.32     10.02 o 
  -6  12   9      142.73      125.12      8.67 o 
  -5  12   9      203.52      182.99      6.45 o 
  -4  12   9       25.39       11.25      2.33 o 
  -3  12   9       87.57       84.05      4.63 o 
  -2  12   9       47.42       37.31      3.53 o 
  -1  12   9       50.11       47.40      3.91 o 
   0  12   9      185.35      170.88     11.16 o 
   1  12   9        7.18        1.43      2.20 o 
   2  12   9        7.74        8.45      2.28 o 
   3  12   9       19.93       34.11      3.54 o 
   4  12   9        1.32        2.96      2.34 o 
   5  12   9        0.27       -1.41      2.32 o 
   6  12   9       47.67       47.44      5.39 o 
 -12  13   9        5.64        7.74      2.91 o 
 -11  13   9        8.73        8.97      2.80 o 
 -10  13   9       35.47       36.39      3.96 o 
  -9  13   9      104.68       94.89      5.34 o 
  -8  13   9       62.41       65.08      4.76 o 
  -7  13   9       35.18       33.09      4.21 o 
  -6  13   9        0.04        2.12      1.76 o 
  -5  13   9       45.97       48.08      4.16 o 
  -4  13   9       14.20        7.56      2.02 o 
  -3  13   9       12.64        8.61      2.92 o 
  -2  13   9       90.37       68.20      4.43 o 
  -1  13   9       17.81       10.03      2.45 o 
   0  13   9       13.20       11.35      2.46 o 
   1  13   9      210.81      217.65      6.89 o 
   2  13   9      102.02      112.52      5.44 o 
   3  13   9       65.11       82.95      5.90 o 
   4  13   9        6.50       12.43      2.95 o 
   5  13   9       17.20       27.01      3.86 o 
 -11  14   9        1.88        2.00      2.31 o 
 -10  14   9      111.76      102.30      9.00 o 
  -9  14   9      191.97      192.11      7.53 o 
  -8  14   9        0.15        1.23      1.92 o 
  -7  14   9       55.90       44.61      4.03 o 
  -6  14   9        6.96        9.36      2.43 o 
  -5  14   9       27.40       29.39      3.44 o 
  -4  14   9       26.28       27.23      3.28 o 
  -3  14   9       35.62       42.17      3.39 o 
  -2  14   9       19.35       21.91      3.86 o 
  -1  14   9       16.38       18.56      3.21 o 
   0  14   9       39.24       45.01      4.04 o 
   1  14   9       10.24       15.18      2.96 o 
   2  14   9       14.27       12.81      2.89 o 
   3  14   9       18.54       26.38      3.42 o 
   4  14   9       42.96       45.31      6.29 o 
   5  14   9        2.68        8.05      5.42 o 
 -11  15   9       72.34       63.21      5.12 o 
 -10  15   9       40.38       41.27      4.19 o 
  -9  15   9       27.98       24.30      3.25 o 
  -8  15   9        4.66        4.72      2.17 o 
  -7  15   9       36.01       35.57      4.09 o 
  -6  15   9       20.21       22.54      3.06 o 
  -5  15   9       10.00        9.05      2.58 o 
  -4  15   9        1.87        5.04      1.94 o 
  -3  15   9        8.25       11.66      2.20 o 
  -2  15   9       12.93       13.24      2.61 o 
  -1  15   9      106.20      120.44      5.82 o 
   0  15   9       48.47       56.48      4.42 o 
   1  15   9       62.89       62.13      4.65 o 
   2  15   9       52.17       60.33      6.68 o 
   3  15   9        0.17        4.78      2.83 o 
   4  15   9       49.74       57.06      5.08 o 
 -10  16   9        5.06        2.81      2.19 o 
  -9  16   9        7.91        8.52      2.67 o 
  -8  16   9       47.19       43.61      3.83 o 
  -7  16   9       40.15       35.85      4.69 o 
  -6  16   9        0.70        0.21      1.76 o 
  -5  16   9       94.40       93.39      5.08 o 
  -4  16   9       13.97       15.57      2.63 o 
  -3  16   9        1.10        0.70      1.70 o 
  -2  16   9       23.99       33.45      3.60 o 
  -1  16   9        3.15        2.53      2.02 o 
   0  16   9       26.27       27.52      3.48 o 
   1  16   9       50.09       50.37      4.80 o 
   2  16   9       24.14       18.55      5.18 o 
   3  16   9        0.68        1.28      2.17 o 
   4  16   9        0.71       11.39      8.10 o 
  -9  17   9        4.21        0.76      1.95 o 
  -8  17   9        9.87        6.44      2.69 o 
  -7  17   9        3.46        2.08      1.92 o 
  -6  17   9       53.51       55.14      5.07 o 
  -5  17   9        2.18        3.55      1.89 o 
  -4  17   9      111.83      124.30      5.53 o 
  -3  17   9       19.84       20.51      3.66 o 
  -2  17   9       44.68       44.26      4.00 o 
  -1  17   9       87.91       88.04      5.29 o 
   0  17   9       57.37       67.79      5.36 o 
   1  17   9      180.73      192.57      7.34 o 
   2  17   9       18.12       12.57      2.74 o 
   3  17   9      192.62      205.47      8.89 o 
  -8  18   9        0.88        1.32      1.80 o 
  -7  18   9        1.71        2.63      1.87 o 
  -6  18   9       21.63       22.43      3.11 o 
  -5  18   9       19.48       25.35      3.13 o 
  -4  18   9       67.24       68.10      4.48 o 
  -3  18   9       76.60       82.20      4.46 o 
  -2  18   9      118.95      124.37      5.74 o 
  -1  18   9       41.82       46.56      4.89 o 
   0  18   9       34.97       38.73      5.22 o 
   1  18   9       16.08       17.94      3.37 o 
   2  18   9        8.73       13.21      2.89 o 
  -7  19   9        0.02        1.65      1.82 o 
  -6  19   9        1.62       -0.09      2.21 o 
  -5  19   9        0.49       -0.33      1.80 o 
  -4  19   9        3.75        3.71      1.86 o 
  -3  19   9        9.35        8.96      2.13 o 
  -2  19   9       17.00       18.78      2.57 o 
  -1  19   9        5.80        6.32      3.32 o 
   0  19   9        3.37        4.95      2.35 o 
   1  19   9        0.74        2.19      2.25 o 
  -5  20   9        1.97        2.09      1.62 o 
  -4  20   9       17.15       22.95      2.84 o 
  -3  20   9       10.61       10.42      2.28 o 
  -2  20   9        8.43        6.99      1.88 o 
  -1  20   9        0.00        2.97      2.15 o 
 -14   0  10       28.36       25.01      4.79 o 
 -13   0  10        9.62       14.10      3.34 o 
 -12   0  10        0.81        1.27      2.38 o 
 -11   0  10       18.83       17.45      3.00 o 
 -10   0  10        0.86       -2.50      2.50 o 
  -9   0  10       14.27       16.45      2.88 o 
  -8   0  10      149.53      151.04      6.08 o 
  -7   0  10      355.02      361.11      9.00 o 
  -6   0  10     1078.57     1068.23     18.66 o 
  -5   0  10     2382.20     2340.42     31.90 o 
  -4   0  10     2352.67     2200.30     35.03 o 
  -3   0  10        0.83        4.19      2.71 o 
  -2   0  10      420.58      413.45     10.15 o 
  -1   0  10        0.39       -2.26      2.26 o 
   0   0  10       18.49       22.39      6.04 o 
   1   0  10        0.74        3.93      2.72 o 
   2   0  10        3.02        0.37      2.85 o 
   3   0  10       32.53       37.21     10.32 o 
   4   0  10       47.92       50.74      5.35 o 
   5   0  10       19.52       18.95      4.54 o 
   6   0  10        5.80        6.91      4.13 o 
   7   0  10       49.17       49.14     10.68 o 
 -14   1  10       22.29       21.14      4.20 o 
 -13   1  10       39.97       42.15      4.15 o 
 -12   1  10        1.94        1.30      1.90 o 
 -11   1  10        4.01        3.58      1.67 o 
 -10   1  10        9.12        9.34      1.82 o 
  -9   1  10       41.04       37.74      2.49 o 
  -8   1  10       80.81       82.42      3.16 o 
  -7   1  10       49.71       56.00      3.26 o 
  -6   1  10      432.71      446.92      6.39 o 
  -5   1  10      751.48      749.81     11.32 o 
  -4   1  10       18.34       22.54      2.13 o 
  -3   1  10     1142.41     1118.71     11.25 o 
  -2   1  10      125.31      125.81      3.40 o 
  -1   1  10       18.92       19.63      2.23 o 
   0   1  10       61.67       59.13      3.40 o 
   1   1  10       31.04       32.67      2.92 o 
   2   1  10        0.32       -2.10      2.10 o 
   3   1  10       70.89       63.69      3.88 o 
   4   1  10        1.00       -2.04      2.04 o 
   5   1  10        8.34        7.95      2.75 o 
   6   1  10        0.11        1.82      2.98 o 
   7   1  10        0.42       -2.65      2.65 o 
 -14   2  10       11.09       11.66      2.62 o 
 -13   2  10        1.15        0.96      1.82 o 
 -12   2  10       38.92       39.13      3.20 o 
 -11   2  10       23.16       24.22      2.76 o 
 -10   2  10        0.34        2.94      1.55 o 
  -9   2  10        0.06       -0.13      1.41 o 
  -8   2  10        4.36        4.52      1.54 o 
  -7   2  10       54.61       51.35      2.49 o 
  -6   2  10      443.00      434.75      6.36 o 
  -5   2  10      220.66      206.86      4.02 o 
  -4   2  10     1473.58     1451.90     13.78 o 
  -3   2  10      357.25      351.37      5.16 o 
  -2   2  10      197.64      180.08      4.38 o 
  -1   2  10        2.87        4.52      1.34 o 
   0   2  10       33.66       32.65      2.18 o 
   1   2  10        0.94        0.33      1.57 o 
   2   2  10        0.27        0.86      1.94 o 
   3   2  10        0.07        1.21      1.97 o 
   4   2  10       27.07       32.92      3.23 o 
   5   2  10       39.00       30.29      3.29 o 
   6   2  10      116.61      120.67      7.78 o 
   7   2  10       36.34       39.61      5.69 o 
 -14   3  10        5.72        5.65      2.82 o 
 -13   3  10        0.11        1.29      2.03 o 
 -12   3  10       42.56       39.14      3.11 o 
 -11   3  10        0.14        0.47      1.47 o 
 -10   3  10       45.15       45.50      2.59 o 
  -9   3  10        0.83       -0.62      1.37 o 
  -8   3  10       35.07       37.58      2.22 o 
  -7   3  10      432.16      427.12      6.31 o 
  -6   3  10        2.49        3.08      1.16 o 
  -5   3  10       59.02       62.74      2.34 o 
  -4   3  10      965.62      877.75      9.34 o 
  -3   3  10        6.87        7.34      1.95 o 
  -2   3  10     1725.83     1543.86     15.10 o 
  -1   3  10      591.00      581.35      9.28 o 
   0   3  10       33.98       24.65      2.08 o 
   1   3  10      268.64      218.29      4.80 o 
   2   3  10       11.44        4.97      1.83 o 
   3   3  10        7.30        9.35      2.35 o 
   4   3  10        0.05       -1.26      2.48 o 
   5   3  10       15.01       17.29      4.15 o 
   6   3  10        5.15        3.86      5.78 o 
   7   3  10       49.34       66.38     12.43 o 
 -14   4  10        3.32        2.00      2.60 o 
 -13   4  10        8.78        8.02      2.89 o 
 -12   4  10        7.29        7.64      3.24 o 
 -11   4  10       17.04       18.81      3.86 o 
 -10   4  10        9.08       10.90      1.94 o 
  -9   4  10        2.48        2.49      1.29 o 
  -8   4  10      107.45      113.07      3.13 o 
  -7   4  10       13.09       15.49      1.51 o 
  -6   4  10      218.93      206.90      4.20 o 
  -5   4  10      606.80      558.99     10.23 o 
  -4   4  10       42.58       42.59      3.22 o 
  -3   4  10      381.69      336.30      6.03 o 
  -2   4  10        2.87        2.67      1.27 o 
  -1   4  10      128.53      119.04      3.73 o 
   0   4  10       28.98       28.68      1.98 o 
   1   4  10       72.05       75.49      2.80 o 
   2   4  10       12.74       13.24      1.76 o 
   3   4  10        3.01        1.71      2.35 o 
   4   4  10        2.93        0.61      2.68 o 
   5   4  10       12.41        3.39      4.83 o 
   6   4  10        0.16       -3.61      3.61 o 
   7   4  10       25.81       25.55      8.75 o 
 -14   5  10        1.28        4.62      2.84 o 
 -13   5  10        6.94        6.38      2.77 o 
 -12   5  10        2.79        4.54      3.14 o 
 -11   5  10       57.81       56.92      4.91 o 
 -10   5  10       70.92       68.19      3.82 o 
  -9   5  10      126.04      124.24      5.00 o 
  -8   5  10        3.87        1.59      1.09 o 
  -7   5  10      136.57      126.90      3.62 o 
  -6   5  10       62.14       60.09      2.41 o 
  -5   5  10       93.19      104.32      3.91 o 
  -4   5  10      283.79      245.52      3.89 o 
  -3   5  10       14.37       10.13      1.15 o 
  -2   5  10      132.58      118.27      4.33 o 
  -1   5  10      532.74      459.60      7.48 o 
   0   5  10      434.52      368.62      6.61 o 
   1   5  10      315.91      285.36      7.15 o 
   2   5  10      147.29      141.32      6.02 o 
   3   5  10       12.50       13.04      3.18 o 
   4   5  10       15.04       11.75      3.31 o 
   5   5  10       30.84       25.94      4.91 o 
   6   5  10       76.18       74.91      6.74 o 
   7   5  10        2.22       -3.58      3.58 o 
 -14   6  10       15.13       14.79      4.60 o 
 -13   6  10        3.88        8.82      3.46 o 
 -12   6  10       24.02       15.54      3.76 o 
 -11   6  10        2.63       -0.10      2.26 o 
 -10   6  10        2.81        4.57      1.88 o 
  -9   6  10       16.53       19.56      2.42 o 
  -8   6  10        2.73        5.26      1.65 o 
  -7   6  10       73.12       73.48      4.56 o 
  -6   6  10      224.68      212.25      5.42 o 
  -5   6  10      283.98      260.31      8.10 o 
  -4   6  10        9.01        8.89      1.77 o 
  -3   6  10       95.29       92.20      3.38 o 
  -2   6  10       74.11       57.89      5.64 o 
  -1   6  10      104.84       90.12      4.04 o 
   0   6  10       16.76       12.81      2.24 o 
   1   6  10       74.29       67.93      3.62 o 
   2   6  10       18.11       18.34      2.65 o 
   3   6  10        0.03       -0.86      1.81 o 
   4   6  10       14.06       12.70      2.88 o 
   5   6  10      140.81      158.07      8.30 o 
   6   6  10        0.02       -3.48      5.51 o 
 -13   7  10       23.20       23.16      4.37 o 
 -12   7  10      116.27      100.73      6.52 o 
 -11   7  10        1.93        0.27      1.87 o 
 -10   7  10       26.84       24.05      2.63 o 
  -9   7  10       80.76       88.03      4.11 o 
  -8   7  10        5.20        6.90      1.77 o 
  -7   7  10       18.84       18.75      2.21 o 
  -6   7  10      146.13      138.55      4.45 o 
  -5   7  10        5.86        4.35      2.30 o 
  -4   7  10       21.19       19.26      3.11 o 
  -3   7  10      436.10      362.55      6.67 o 
  -2   7  10        4.93        4.74      2.71 o 
  -1   7  10       67.18       63.10      3.58 o 
   0   7  10        3.38       -0.06      1.60 o 
   1   7  10       13.41        9.87      1.87 o 
   2   7  10        6.37        2.97      1.75 o 
   3   7  10        5.65        6.34      2.16 o 
   4   7  10        0.15        0.59      2.03 o 
   5   7  10       33.27       41.27      4.59 o 
   6   7  10       34.75       37.58      5.64 o 
 -13   8  10        1.04       -0.60      3.43 o 
 -12   8  10        0.20        4.63      2.61 o 
 -11   8  10       13.55       13.33      2.56 o 
 -10   8  10       25.89       25.69      2.77 o 
  -9   8  10        1.63        2.76      1.67 o 
  -8   8  10       25.19       26.59      2.58 o 
  -7   8  10      203.84      186.03      5.26 o 
  -6   8  10        0.03        0.70      1.38 o 
  -5   8  10       30.84       27.80      2.81 o 
  -4   8  10       90.80       86.91      4.87 o 
  -3   8  10       69.44       74.37      3.75 o 
  -2   8  10       22.99       26.08      2.63 o 
  -1   8  10        9.40        6.77      1.88 o 
   0   8  10       57.42       62.36      4.95 o 
   1   8  10       81.86       85.56      3.73 o 
   2   8  10       21.78       23.99      2.53 o 
   3   8  10        0.00        1.03      1.89 o 
   4   8  10      213.74      232.86      6.87 o 
   5   8  10        0.53        2.33      3.02 o 
   6   8  10        0.07        2.37      3.17 o 
 -13   9  10        7.30        8.48      3.12 o 
 -12   9  10        9.12        9.54      2.51 o 
 -11   9  10        0.85        2.01      1.90 o 
 -10   9  10       37.25       38.68      3.09 o 
  -9   9  10       55.24       56.87      3.63 o 
  -8   9  10       21.34       24.48      3.17 o 
  -7   9  10       40.00       36.80      3.25 o 
  -6   9  10       96.81       95.00      5.15 o 
  -5   9  10      592.97      482.09     11.18 o 
  -4   9  10       63.33       47.30      3.86 o 
  -3   9  10       65.39       47.60      3.91 o 
  -2   9  10        6.32        4.09      2.22 o 
  -1   9  10       15.96       11.88      2.57 o 
   0   9  10       15.26       12.14      2.06 o 
   1   9  10       21.41       17.65      2.29 o 
   2   9  10       56.52       57.74      3.43 o 
   3   9  10        1.39        2.63      2.00 o 
   4   9  10        4.83        0.77      2.11 o 
   5   9  10       96.31      116.41      5.44 o 
   6   9  10        2.63       -1.51      3.35 o 
 -13  10  10        8.88        8.00      3.19 o 
 -12  10  10       14.53       17.14      3.04 o 
 -11  10  10        8.64        5.79      2.39 o 
 -10  10  10        2.25        5.18      2.18 o 
  -9  10  10       85.55       84.61      5.24 o 
  -8  10  10      151.94      153.35      6.54 o 
  -7  10  10      158.26      156.13      6.41 o 
  -6  10  10       65.41       60.87      4.37 o 
  -5  10  10      191.76      174.86      6.52 o 
  -4  10  10       12.22        8.89      2.18 o 
  -3  10  10       27.98       23.29      3.03 o 
  -2  10  10       65.55       39.62      4.24 o 
  -1  10  10        5.51       11.51      2.49 o 
   0  10  10       14.60       15.24      2.53 o 
   1  10  10        5.48        6.36      2.15 o 
   2  10  10       35.16       30.24      3.36 o 
   3  10  10       72.19       73.83      4.77 o 
   4  10  10        1.56        4.66      2.39 o 
   5  10  10       44.44       55.39      4.55 o 
 -12  11  10       63.65       61.13      4.71 o 
 -11  11  10        0.06        2.68      2.22 o 
 -10  11  10       14.36       15.90      4.47 o 
  -9  11  10       63.26       62.24      7.04 o 
  -8  11  10       11.31       14.21      3.09 o 
  -7  11  10      404.84      364.90      9.93 o 
  -6  11  10      406.83      386.44     10.02 o 
  -5  11  10       35.36       34.31      3.53 o 
  -4  11  10      114.58      109.33      5.40 o 
  -3  11  10      162.23      127.22      5.69 o 
  -2  11  10       13.37        3.90      3.13 o 
  -1  11  10        0.52        1.98      1.92 o 
   0  11  10       56.41       57.85      4.49 o 
   1  11  10       11.77        9.91      2.42 o 
   2  11  10      134.64      137.24      6.36 o 
   3  11  10      126.85      116.95      6.56 o 
   4  11  10        0.51        5.67      2.55 o 
   5  11  10        2.67        8.30      2.93 o 
 -12  12  10        4.21        5.45      2.85 o 
 -11  12  10       36.56       39.24      4.32 o 
 -10  12  10        5.20        6.25      2.52 o 
  -9  12  10        0.34       -0.48      2.69 o 
  -8  12  10       61.09       69.69      5.08 o 
  -7  12  10      197.93      172.77      7.16 o 
  -6  12  10       39.48       31.77      3.47 o 
  -5  12  10       82.14       78.88      4.82 o 
  -4  12  10       92.64       95.80      6.25 o 
  -3  12  10        5.36        8.58      2.26 o 
  -2  12  10        6.21        2.99      2.16 o 
  -1  12  10        6.84        9.46      2.35 o 
   0  12  10      148.75      151.45      6.49 o 
   1  12  10       51.57       59.66      7.26 o 
   2  12  10       95.05       94.77      5.91 o 
   3  12  10        6.09        7.85      2.75 o 
   4  12  10       31.67       33.52      4.34 o 
   5  12  10       55.00       54.75     10.72 o 
 -11  13  10       83.01       90.48      8.36 o 
 -10  13  10       58.29       55.89      4.71 o 
  -9  13  10      110.38       98.67      6.01 o 
  -8  13  10      227.41      225.41      8.05 o 
  -7  13  10       33.34       28.04      3.50 o 
  -6  13  10        0.04        4.33      2.03 o 
  -5  13  10        2.29        1.84      1.79 o 
  -4  13  10       10.47        9.60      2.40 o 
  -3  13  10       23.27       29.27      3.37 o 
  -2  13  10        1.14        3.40      2.03 o 
  -1  13  10        0.00        2.66      1.96 o 
   0  13  10       24.26       35.16      3.86 o 
   1  13  10       22.80       22.34      4.56 o 
   2  13  10       16.55       21.97      3.13 o 
   3  13  10       32.56       30.18      4.00 o 
   4  13  10       35.70       36.29      4.67 o 
 -11  14  10        0.39        3.85      2.72 o 
 -10  14  10        8.21        4.33      2.43 o 
  -9  14  10       34.31       40.17      4.07 o 
  -8  14  10        0.44        2.93      2.11 o 
  -7  14  10       20.34       18.11      2.98 o 
  -6  14  10        0.74        1.52      1.86 o 
  -5  14  10       12.25        7.73      3.47 o 
  -4  14  10       47.24       49.41      4.14 o 
  -3  14  10       12.98       18.71      2.96 o 
  -2  14  10      109.40      122.72      6.04 o 
  -1  14  10        0.02       -0.85      1.81 o 
   0  14  10        2.19        4.35      2.41 o 
   1  14  10        8.69       13.13      2.88 o 
   2  14  10        1.79        0.97      2.18 o 
   3  14  10        3.11        6.32      3.86 o 
   4  14  10        0.77        4.27      5.15 o 
 -10  15  10        2.83        4.90      2.48 o 
  -9  15  10       18.59       19.63      3.27 o 
  -8  15  10       42.66       48.96      5.54 o 
  -7  15  10       74.37       78.38      5.20 o 
  -6  15  10       17.02       17.44      2.91 o 
  -5  15  10       79.45       91.83      5.31 o 
  -4  15  10        0.88        1.21      1.89 o 
  -3  15  10       30.37       35.08      4.42 o 
  -2  15  10        7.74        8.84      2.45 o 
  -1  15  10       10.99       14.44      3.17 o 
   0  15  10      132.68      147.01      6.84 o 
   1  15  10       13.26       18.14      3.16 o 
   2  15  10        0.64        2.47      2.36 o 
   3  15  10       42.56       53.33      6.57 o 
  -9  16  10        0.20        1.30      2.10 o 
  -8  16  10       17.78       14.91      3.06 o 
  -7  16  10       11.27       17.23      3.01 o 
  -6  16  10       18.73       19.10      3.02 o 
  -5  16  10        2.93        7.00      2.25 o 
  -4  16  10       67.90       73.95      4.88 o 
  -3  16  10        2.74        3.18      2.02 o 
  -2  16  10      167.16      178.05     10.39 o 
  -1  16  10        9.49        5.31      2.36 o 
   0  16  10      116.14      122.66      6.68 o 
   1  16  10       11.68       11.66      2.71 o 
   2  16  10      130.34      161.20     11.79 o 
  -8  17  10        0.11        1.78      2.04 o 
  -7  17  10       21.30       19.52      3.61 o 
  -6  17  10        7.38        6.86      2.24 o 
  -5  17  10       43.84       48.72      4.20 o 
  -4  17  10        0.89        1.94      1.87 o 
  -3  17  10       80.86       89.39      5.28 o 
  -2  17  10      113.63      120.20      5.50 o 
  -1  17  10       34.15       39.73      3.99 o 
   0  17  10       52.02       58.93      4.69 o 
   1  17  10        7.15        8.14      3.04 o 
  -7  18  10       12.53       18.51      3.01 o 
  -6  18  10        4.07        7.26      2.23 o 
  -5  18  10       11.25       10.04      2.41 o 
  -4  18  10       53.19       54.93      4.38 o 
  -3  18  10       11.26       10.87      2.52 o 
  -2  18  10       50.25       42.13      4.99 o 
  -1  18  10       14.67       17.31      3.53 o 
   0  18  10        0.26        0.76      2.26 o 
  -5  19  10       15.96        9.22      2.27 o 
  -4  19  10       97.90      100.53      5.50 o 
  -3  19  10       19.33       25.56      3.24 o 
  -2  19  10        9.52       11.23      2.32 o 
 -14   1  11       12.36       14.24      2.48 o 
 -13   1  11        6.16        8.09      2.17 o 
 -12   1  11        3.46        3.26      1.86 o 
 -11   1  11       19.47       21.57      2.37 o 
 -10   1  11      126.84      130.68      6.35 o 
  -9   1  11      228.18      230.48      5.98 o 
  -8   1  11      465.59      454.66      8.30 o 
  -7   1  11      600.16      600.20      9.75 o 
  -6   1  11      144.60      141.95      4.33 o 
  -5   1  11      780.49      722.24     12.01 o 
  -4   1  11       81.27       83.11      4.25 o 
  -3   1  11       79.95       78.71      3.72 o 
  -2   1  11        7.40        5.84      1.99 o 
  -1   1  11       25.93       29.87      3.94 o 
   0   1  11       73.46       69.31      3.79 o 
   1   1  11        3.57        0.72      2.02 o 
   2   1  11       51.42       48.37      3.79 o 
   3   1  11      100.98      107.24      4.92 o 
   4   1  11       87.43      110.25      5.11 o 
   5   1  11        0.00        3.37      2.75 o 
   6   1  11       89.94       97.00      5.02 o 
 -14   2  11        2.48        3.77      2.32 o 
 -13   2  11        7.41        9.11      2.40 o 
 -12   2  11        3.84        1.31      1.77 o 
 -11   2  11       13.51       15.14      2.55 o 
 -10   2  11       43.51       46.76      3.02 o 
  -9   2  11       48.37       56.00      3.08 o 
  -8   2  11      140.55      134.70      4.27 o 
  -7   2  11     1282.65     1252.98     16.54 o 
  -6   2  11       27.03       20.25      2.23 o 
  -5   2  11     1058.25     1005.01     13.61 o 
  -4   2  11      413.30      424.67      8.20 o 
  -3   2  11       34.02       32.73      2.55 o 
  -2   2  11       52.51       46.68      2.88 o 
  -1   2  11       37.38       50.58      3.86 o 
   0   2  11       77.53       81.31      3.96 o 
   1   2  11        5.83        5.73      2.31 o 
   2   2  11       79.45       82.15      4.21 o 
   3   2  11        0.07        1.56      2.26 o 
   4   2  11       46.56       62.83      4.91 o 
   5   2  11        0.33       -0.47      2.47 o 
   6   2  11        0.74        2.83      3.66 o 
 -14   3  11        0.37        0.18      2.70 o 
 -13   3  11        4.20        3.02      2.12 o 
 -12   3  11        1.34        2.32      2.15 o 
 -11   3  11        0.22        2.20      1.78 o 
 -10   3  11        9.11        5.30      1.85 o 
  -9   3  11      234.93      239.79      5.54 o 
  -8   3  11        1.32        1.20      1.90 o 
  -7   3  11      662.51      667.82     13.34 o 
  -6   3  11      145.92      138.25      3.55 o 
  -5   3  11        5.56        6.43      1.36 o 
  -4   3  11      109.23      122.90      4.75 o 
  -3   3  11       86.87       91.59      2.99 o 
  -2   3  11      250.91      263.09      5.12 o 
  -1   3  11       42.48       45.01      2.63 o 
   0   3  11        0.29       -1.44      1.49 o 
   1   3  11       37.15       29.38      2.80 o 
   2   3  11       65.23       53.45      3.47 o 
   3   3  11      115.05      110.26      4.66 o 
   4   3  11        0.00        0.85      3.25 o 
   5   3  11        3.30       -1.71      3.21 o 
   6   3  11      167.67      177.24     12.39 o 
 -14   4  11        4.99        6.59      3.25 o 
 -13   4  11       24.24       23.69      4.08 o 
 -12   4  11        8.95       13.28      3.51 o 
 -11   4  11        0.17        0.86      1.79 o 
 -10   4  11      178.93      181.60      5.66 o 
  -9   4  11       90.46       74.44      6.81 o 
  -8   4  11       10.92       10.04      1.52 o 
  -7   4  11       72.68       68.27      2.58 o 
  -6   4  11        0.04        0.34      1.06 o 
  -5   4  11        0.01        1.74      1.11 o 
  -4   4  11        0.93        1.22      1.21 o 
  -3   4  11       35.95       35.27      2.00 o 
  -2   4  11        7.93       14.50      1.72 o 
  -1   4  11        2.89        6.49      1.40 o 
   0   4  11        1.99        2.26      1.27 o 
   1   4  11       39.76       41.44      2.94 o 
   2   4  11       62.55       71.05      9.18 o 
   3   4  11       29.82       33.20      3.87 o 
   4   4  11        4.90        3.82      3.95 o 
   5   4  11       19.73       10.70      4.67 o 
   6   4  11        5.96        9.28      4.82 o 
 -13   5  11       12.26       12.51      3.75 o 
 -12   5  11       31.00       30.76      4.38 o 
 -11   5  11      105.49       98.20      6.09 o 
 -10   5  11        6.32        4.74      2.76 o 
  -9   5  11      268.86      256.60      9.58 o 
  -8   5  11      201.99      176.29      5.72 o 
  -7   5  11        0.06        1.48      1.41 o 
  -6   5  11        3.96        2.10      1.39 o 
  -5   5  11        0.91        1.89      1.31 o 
  -4   5  11       77.05       58.22      7.55 o 
  -3   5  11        6.84        5.81      1.75 o 
  -2   5  11       48.78       45.40      3.62 o 
  -1   5  11        0.03       -1.39      1.39 o 
   0   5  11        0.02       -1.56      1.56 o 
   1   5  11       43.82       40.71      3.42 o 
   2   5  11      140.49      139.90      8.04 o 
   3   5  11       46.83       50.40      5.97 o 
   4   5  11       10.44       -0.50      3.97 o 
   5   5  11       83.83       81.53      7.56 o 
   6   5  11      131.63      152.96     12.41 o 
 -13   6  11        0.30        5.90      3.41 o 
 -12   6  11       53.83       48.95      5.15 o 
 -11   6  11       29.09       32.62      4.39 o 
 -10   6  11       59.24       52.33      3.92 o 
  -9   6  11       15.75       15.47      2.32 o 
  -8   6  11       22.22       23.79      2.85 o 
  -7   6  11      240.69      223.26      6.31 o 
  -6   6  11       79.72       66.94      4.24 o 
  -5   6  11       82.79       57.81      3.33 o 
  -4   6  11      339.89      337.98     12.30 o 
  -3   6  11       53.34       41.88      2.97 o 
  -2   6  11       29.04       26.93      2.83 o 
  -1   6  11       56.03       47.52      3.47 o 
   0   6  11       27.84       28.44      2.89 o 
   1   6  11       22.40       24.23      2.91 o 
   2   6  11        0.62       -2.44      2.44 o 
   3   6  11        1.45        0.03      2.55 o 
   4   6  11        0.43        0.99      6.54 o 
   5   6  11        4.83       -3.66      3.98 o 
 -13   7  11        0.60        3.31      4.22 o 
 -12   7  11       10.84        7.12      4.50 o 
 -11   7  11        6.08        6.29      2.88 o 
 -10   7  11       33.39       25.20      2.83 o 
  -9   7  11       55.00       54.69      3.63 o 
  -8   7  11      139.89      141.67      4.93 o 
  -7   7  11        3.56        5.58      1.71 o 
  -6   7  11       51.40       57.73      3.40 o 
  -5   7  11        0.01        2.76      1.58 o 
  -4   7  11       41.38       30.45      2.66 o 
  -3   7  11        6.72        6.01      1.78 o 
  -2   7  11        1.55        5.13      1.88 o 
  -1   7  11       24.05       20.14      2.60 o 
   0   7  11        9.49        6.59      2.11 o 
   1   7  11       54.14       59.80      4.77 o 
   2   7  11       81.34       95.86      7.39 o 
   3   7  11        1.00       -0.45      3.12 o 
   4   7  11      109.63      111.70      7.68 o 
   5   7  11       43.86       40.82      5.97 o 
 -13   8  11        2.26        1.78      3.24 o 
 -12   8  11       64.10       65.81      5.51 o 
 -11   8  11        0.09       -0.02      1.96 o 
 -10   8  11       27.36       28.51      2.95 o 
  -9   8  11       27.66       22.24      2.72 o 
  -8   8  11       67.98       57.82      3.62 o 
  -7   8  11       19.84       11.92      2.15 o 
  -6   8  11      216.43      196.60      5.58 o 
  -5   8  11      109.82      116.18      4.45 o 
  -4   8  11       46.07       33.93      2.82 o 
  -3   8  11       10.29        7.88      1.88 o 
  -2   8  11        0.15        0.15      2.25 o 
  -1   8  11      122.33      117.53      6.83 o 
   0   8  11       66.11       61.77      3.94 o 
   1   8  11       66.95       71.83      4.03 o 
   2   8  11        0.00        2.26      2.30 o 
   3   8  11       59.81       62.07      4.23 o 
   4   8  11        0.15       -1.26      2.96 o 
   5   8  11        4.83        7.14      3.68 o 
 -12   9  11       60.52       59.04      5.98 o 
 -11   9  11       24.91       25.02      3.16 o 
 -10   9  11      136.07      139.88      5.24 o 
  -9   9  11        5.61        5.05      2.05 o 
  -8   9  11       41.20       41.13      3.27 o 
  -7   9  11       17.65       13.88      2.24 o 
  -6   9  11       13.10       13.24      2.82 o 
  -5   9  11       40.07       30.68      3.07 o 
  -4   9  11       34.81       32.04      3.20 o 
  -3   9  11        0.97       -0.19      1.45 o 
  -2   9  11       31.42       34.63      3.15 o 
  -1   9  11       17.45       17.77      3.37 o 
   0   9  11       36.85       38.94      3.23 o 
   1   9  11       79.30       84.21      4.41 o 
   2   9  11       60.03       69.92      4.25 o 
   3   9  11       25.83       26.36      3.18 o 
   4   9  11       24.69       20.67      3.64 o 
   5   9  11      128.59      148.58      7.78 o 
 -12  10  11       17.73       18.04      3.11 o 
 -11  10  11        6.06        7.74      2.28 o 
 -10  10  11        3.74        3.44      2.22 o 
  -9  10  11      114.18      119.69      5.73 o 
  -8  10  11      106.57      100.76      5.91 o 
  -7  10  11       23.59       21.57      4.89 o 
  -6  10  11      203.25      178.41      6.92 o 
  -5  10  11       37.53       25.68      3.30 o 
  -4  10  11       26.49       33.12      3.61 o 
  -3  10  11        0.90        4.01      2.03 o 
  -2  10  11        3.03        3.21      2.42 o 
  -1  10  11       23.49       24.41      3.80 o 
   0  10  11       22.73       34.69      4.39 o 
   1  10  11        0.54       -0.93      2.08 o 
   2  10  11      285.53      315.08      8.08 o 
   3  10  11      107.23      125.87      5.56 o 
   4  10  11      104.90       94.75      5.14 o 
 -12  11  11       30.69       43.40      4.69 o 
 -11  11  11       13.56        7.96      2.60 o 
 -10  11  11        2.23        5.69      2.56 o 
  -9  11  11        7.77        6.49      2.61 o 
  -8  11  11       88.31       76.20      5.33 o 
  -7  11  11        2.48        1.67      2.19 o 
  -6  11  11        2.30        0.85      1.84 o 
  -5  11  11        0.10        1.21      1.84 o 
  -4  11  11        0.88        1.01      2.00 o 
  -3  11  11      173.34      160.39      6.58 o 
  -2  11  11       67.48       60.94      5.35 o 
  -1  11  11       71.05       71.14      5.74 o 
   0  11  11       23.92       20.04      3.74 o 
   1  11  11        0.08       -1.48      2.43 o 
   2  11  11       11.58       12.07      2.92 o 
   3  11  11        8.95       11.51      2.89 o 
   4  11  11        4.07        4.66      2.74 o 
 -11  12  11       14.05       13.72      3.19 o 
 -10  12  11       36.41       35.77      4.08 o 
  -9  12  11       61.70       64.47      5.36 o 
  -8  12  11        2.59        2.37      2.33 o 
  -7  12  11       16.56       21.62      4.09 o 
  -6  12  11       32.79       30.68      3.59 o 
  -5  12  11        2.03        2.82      2.05 o 
  -4  12  11        4.03        5.87      2.30 o 
  -3  12  11       32.57       28.29      3.54 o 
  -2  12  11       83.21       88.06      6.20 o 
  -1  12  11       54.97       57.62      5.35 o 
   0  12  11      157.71      153.27      6.88 o 
   1  12  11        0.23        0.71      2.71 o 
   2  12  11      139.75      161.57      6.99 o 
   3  12  11        9.17        9.11      3.79 o 
 -11  13  11       78.58       75.05      5.69 o 
 -10  13  11      267.42      249.36      8.62 o 
  -9  13  11       37.00       37.68      4.47 o 
  -8  13  11        5.93        5.14      2.42 o 
  -7  13  11       73.39       66.95      5.09 o 
  -6  13  11        0.57        3.00      2.02 o 
  -5  13  11       14.91       14.80      2.82 o 
  -4  13  11        0.08        0.88      1.85 o 
  -3  13  11        0.11        3.19      2.90 o 
  -2  13  11       34.78       44.32      6.16 o 
  -1  13  11        2.62       -1.45      2.31 o 
   0  13  11       77.27       82.27      9.90 o 
   1  13  11       26.64       30.53      3.89 o 
   2  13  11       22.34       28.09      3.95 o 
   3  13  11       49.73       39.46      7.12 o 
 -10  14  11       83.77       84.61      6.55 o 
  -9  14  11        0.04        3.44      2.47 o 
  -8  14  11       12.27       13.58      3.02 o 
  -7  14  11        0.01        1.95      2.22 o 
  -6  14  11       25.30       24.00      3.43 o 
  -5  14  11       10.93       10.74      2.62 o 
  -4  14  11       13.86       18.45      3.15 o 
  -3  14  11      298.22      313.96     11.90 o 
  -2  14  11        3.60        2.39      2.67 o 
  -1  14  11       76.29       61.94      4.98 o 
   0  14  11        1.26        2.80      2.15 o 
   1  14  11       19.17       23.86      3.73 o 
   2  14  11      172.52      184.96     12.56 o 
  -9  15  11        7.02       12.91      3.10 o 
  -8  15  11        2.10        1.20      2.31 o 
  -7  15  11       36.01       36.83      4.12 o 
  -6  15  11        8.84        6.72      2.35 o 
  -5  15  11      141.56      155.99      6.80 o 
  -4  15  11        7.15        4.62      2.99 o 
  -3  15  11       84.59       88.78      5.60 o 
  -2  15  11        4.43        1.57      2.42 o 
  -1  15  11       45.40       43.26      4.36 o 
   0  15  11        6.35        6.69      2.45 o 
   1  15  11        0.00        1.03      2.56 o 
   2  15  11        5.46        7.49      4.10 o 
  -8  16  11       66.89       79.78      5.63 o 
  -7  16  11        0.28        3.42      2.20 o 
  -6  16  11        4.67        2.33      2.17 o 
  -5  16  11       81.14       80.31      5.32 o 
  -4  16  11       49.12       57.29      4.71 o 
  -3  16  11        6.62        4.87      2.30 o 
  -2  16  11       61.87       67.75      7.03 o 
  -1  16  11      233.93      252.80      8.82 o 
   0  16  11        1.89        4.46      3.07 o 
   1  16  11      169.12      178.15      8.72 o 
  -7  17  11       50.12       54.99      4.81 o 
  -6  17  11       30.11       28.05      3.54 o 
  -5  17  11       59.70       65.49      4.95 o 
  -4  17  11       15.45       25.42      5.20 o 
  -3  17  11        0.00        3.20      2.00 o 
  -2  17  11       15.81       25.36      4.73 o 
  -1  17  11        6.93       10.54      4.47 o 
  -5  18  11        6.04        4.51      2.19 o 
  -4  18  11        8.96       11.75      3.01 o 
  -3  18  11        0.13       -0.16      1.85 o 
 -13   0  12      164.04      206.33      9.94 o 
 -12   0  12      149.20      144.35      6.76 o 
 -11   0  12      327.66      338.04     11.28 o 
 -10   0  12       17.34       22.62      3.97 o 
  -9   0  12        1.26        9.08      4.21 o 
  -8   0  12     1734.52     1659.87     32.85 o 
  -7   0  12      460.21      481.96     13.27 o 
  -6   0  12        5.57        7.19      4.05 o 
  -5   0  12       34.26       42.67      6.83 o 
  -4   0  12      123.90      130.13      6.91 o 
  -3   0  12       93.80       95.41      8.38 o 
  -2   0  12        3.10        0.54      2.75 o 
  -1   0  12       71.92       70.73      5.63 o 
   0   0  12      211.07      212.85      9.73 o 
   1   0  12      147.14      152.71     12.94 o 
   2   0  12        5.76        1.57      3.45 o 
   3   0  12      125.44      138.47      8.02 o 
   4   0  12       14.41       16.94      4.70 o 
   5   0  12       39.91       55.01      6.02 o 
 -13   1  12       18.26       22.41      2.84 o 
 -12   1  12        6.67        7.92      2.34 o 
 -11   1  12        0.68        1.41      2.04 o 
 -10   1  12      461.38      476.25      8.81 o 
  -9   1  12       58.22       65.93      5.47 o 
  -8   1  12      276.33      263.84      6.61 o 
  -7   1  12       64.87       67.76      4.44 o 
  -6   1  12      109.28      108.49      4.39 o 
  -5   1  12        0.39       -1.18      1.68 o 
  -4   1  12       11.76       11.33      2.34 o 
  -3   1  12        2.58        5.31      2.48 o 
  -2   1  12        5.35        4.56      2.21 o 
  -1   1  12       63.31       73.95      3.99 o 
   0   1  12        1.30        4.79      2.29 o 
   1   1  12      120.45      141.66      7.35 o 
   2   1  12        5.05        7.72      2.58 o 
   3   1  12       11.05       16.87      3.14 o 
   4   1  12        0.18        0.63      2.83 o 
   5   1  12        1.23        5.03      2.85 o 
 -13   2  12       13.36       13.32      2.88 o 
 -12   2  12       12.00       13.25      2.44 o 
 -11   2  12        0.32        1.86      1.86 o 
 -10   2  12      629.49      623.45     10.36 o 
  -9   2  12      234.72      235.47      5.75 o 
  -8   2  12        0.21        1.49      1.66 o 
  -7   2  12       93.98       95.05      4.92 o 
  -6   2  12      325.03      306.32      7.05 o 
  -5   2  12      266.17      256.07      6.40 o 
  -4   2  12      183.07      172.50      5.36 o 
  -3   2  12      105.09      100.04      5.18 o 
  -2   2  12        0.95       -0.42      1.75 o 
  -1   2  12       81.39       90.64      4.23 o 
   0   2  12      134.24      136.10      6.96 o 
   1   2  12       23.06       23.02      2.95 o 
   2   2  12       13.88       11.77      2.69 o 
   3   2  12      164.16      173.68      5.99 o 
   4   2  12        8.13       12.37      2.88 o 
   5   2  12       80.05       76.90      5.69 o 
 -13   3  12       47.31       51.54      5.67 o 
 -12   3  12       35.17       32.06      5.91 o 
 -11   3  12       86.69       87.73      5.39 o 
 -10   3  12      444.49      446.08     11.94 o 
  -9   3  12        2.42        3.18      1.73 o 
  -8   3  12       35.03       34.08      2.60 o 
  -7   3  12       13.26       16.37      2.06 o 
  -6   3  12        1.44        2.41      1.78 o 
  -5   3  12       22.77       23.22      2.41 o 
  -4   3  12       26.38       34.08      2.56 o 
  -3   3  12        4.59        7.20      2.02 o 
  -2   3  12       30.04       33.54      2.82 o 
  -1   3  12       11.92       12.73      2.88 o 
   0   3  12        4.60        3.30      2.42 o 
   1   3  12        0.37       -2.27      2.62 o 
   2   3  12       79.38       82.70      4.17 o 
   3   3  12       28.77       28.84      4.29 o 
   4   3  12       67.85       78.05      7.42 o 
   5   3  12       70.38       74.23      7.70 o 
 -13   4  12        2.42        2.54      3.14 o 
 -12   4  12      233.12      234.63     12.72 o 
 -11   4  12        1.12        1.65      3.56 o 
 -10   4  12      164.89      186.66      5.76 o 
  -9   4  12       50.07       49.85      3.28 o 
  -8   4  12        3.20        3.96      1.44 o 
  -7   4  12        6.07        4.25      1.44 o 
  -6   4  12       64.54       63.09      3.02 o 
  -5   4  12        2.20       -0.40      1.26 o 
  -4   4  12       90.29       76.32      2.88 o 
  -3   4  12       61.34       52.40      3.07 o 
  -2   4  12      228.54      196.67      4.91 o 
  -1   4  12      175.73      142.47      4.24 o 
   0   4  12        0.00        3.19      2.64 o 
   1   4  12        0.40       -2.56      2.56 o 
   2   4  12       55.20       68.10      6.90 o 
   3   4  12      286.35      293.84     14.57 o 
   4   4  12       49.22       58.97     14.37 o 
   5   4  12        5.55       11.67      5.00 o 
 -13   5  12       51.12       60.68      7.51 o 
 -12   5  12      107.11      112.45      8.05 o 
 -11   5  12       14.18       14.53      3.58 o 
 -10   5  12        4.76        7.17      2.89 o 
  -9   5  12        8.59        0.92      2.65 o 
  -8   5  12       28.76       23.10      3.28 o 
  -7   5  12        0.02       -0.03      1.85 o 
  -6   5  12        1.13        1.29      1.61 o 
  -5   5  12       39.60       30.83      3.38 o 
  -4   5  12        0.00        1.04      1.55 o 
  -3   5  12        0.42        2.17      1.67 o 
  -2   5  12       49.03       48.74      3.62 o 
  -1   5  12        7.93        6.62      2.93 o 
   0   5  12       28.99       33.10      8.40 o 
   1   5  12       25.61       26.42      4.22 o 
   2   5  12        0.10        2.15      4.14 o 
   3   5  12       10.41       12.51      8.46 o 
   4   5  12      128.46      132.94     13.46 o 
 -13   6  12       17.17       23.17      6.23 o 
 -12   6  12       92.21       90.79      7.12 o 
 -11   6  12      132.69      140.60      7.30 o 
 -10   6  12       11.43       11.62      3.36 o 
  -9   6  12        3.10        3.81      2.37 o 
  -8   6  12        2.51        5.23      2.42 o 
  -7   6  12        3.46        3.04      1.64 o 
  -6   6  12        4.16        2.55      1.71 o 
  -5   6  12       41.98       37.51      3.04 o 
  -4   6  12      134.31      112.59      4.53 o 
  -3   6  12       70.81       64.77      3.98 o 
  -2   6  12        7.68       12.24      2.47 o 
  -1   6  12       74.02       71.98      4.23 o 
   0   6  12       22.64       22.65      3.29 o 
   1   6  12      172.90      173.42      7.90 o 
   2   6  12        9.11       12.95      4.21 o 
   3   6  12        6.05       -2.14      5.08 o 
   4   6  12      137.88      140.33     11.40 o 
 -13   7  12        1.36        2.51      3.79 o 
 -12   7  12        9.62       10.01      3.58 o 
 -11   7  12        0.40        1.73      3.04 o 
 -10   7  12       78.20       73.15      5.06 o 
  -9   7  12       32.79       26.34      3.17 o 
  -8   7  12        0.61        2.62      1.80 o 
  -7   7  12      138.70      132.20      4.99 o 
  -6   7  12       16.19       12.66      2.28 o 
  -5   7  12       12.69       13.42      2.24 o 
  -4   7  12      249.87      248.60      6.45 o 
  -3   7  12      166.73      155.33      5.15 o 
  -2   7  12       71.10       72.43      4.27 o 
  -1   7  12       90.06       94.86      7.07 o 
   0   7  12        3.20        4.24      2.29 o 
   1   7  12       12.87        8.89      3.45 o 
   2   7  12       80.38       84.90      8.38 o 
   3   7  12      128.83      145.82      8.86 o 
   4   7  12       43.42       45.56      8.02 o 
 -12   8  12       52.02       61.03      6.11 o 
 -11   8  12        4.28        5.53      2.88 o 
 -10   8  12       30.09       38.40      3.78 o 
  -9   8  12        0.56        0.11      1.91 o 
  -8   8  12       77.15       75.07      5.16 o 
  -7   8  12      136.29      138.73      5.52 o 
  -6   8  12        5.33        7.43      2.03 o 
  -5   8  12        3.33        3.52      1.76 o 
  -4   8  12       56.98       54.26      3.50 o 
  -3   8  12       24.40       22.78      2.68 o 
  -2   8  12        7.42       12.00      2.63 o 
  -1   8  12        5.80        7.33      2.46 o 
   0   8  12       31.99       26.73      3.25 o 
   1   8  12        3.72        1.85      2.47 o 
   2   8  12       84.33      100.63      6.77 o 
   3   8  12        2.07        0.64      4.81 o 
   4   8  12      246.67      295.57     17.46 o 
 -12   9  12       12.49        8.84      3.28 o 
 -11   9  12       30.68       33.33      4.22 o 
 -10   9  12        0.62        1.19      2.19 o 
  -9   9  12      118.40      117.24      5.11 o 
  -8   9  12       48.12       39.33      3.34 o 
  -7   9  12        0.44        0.54      1.72 o 
  -6   9  12        1.21        3.23      1.81 o 
  -5   9  12        0.49       -0.13      1.56 o 
  -4   9  12       16.92       16.91      2.39 o 
  -3   9  12        8.21       10.41      2.05 o 
  -2   9  12        0.76        3.60      2.04 o 
  -1   9  12      133.77      144.74      5.81 o 
   0   9  12        9.20        9.71      2.55 o 
   1   9  12       93.59       95.12      5.12 o 
   2   9  12        8.13        5.89      3.06 o 
   3   9  12       20.01       17.07      4.40 o 
 -12  10  12       12.02        2.66      3.70 o 
 -11  10  12        0.09        1.63      2.25 o 
 -10  10  12       56.19       50.89      3.97 o 
  -9  10  12       74.78       74.74      4.37 o 
  -8  10  12       47.04       50.73      4.32 o 
  -7  10  12        2.79        6.66      2.37 o 
  -6  10  12       81.49       77.72      5.36 o 
  -5  10  12        1.20        2.65      2.14 o 
  -4  10  12       14.09       13.42      2.78 o 
  -3  10  12        0.52        1.96      1.92 o 
  -2  10  12      113.95      108.38     13.17 o 
  -1  10  12       46.07       55.46      4.54 o 
   0  10  12       85.48       80.57      5.39 o 
   1  10  12        4.34        4.92      2.37 o 
   2  10  12      133.37      152.00      6.70 o 
   3  10  12       16.42        6.59      3.60 o 
 -11  11  12        1.17        1.95      2.41 o 
 -10  11  12       24.88       24.17      3.47 o 
  -9  11  12      158.75      143.17      7.41 o 
  -8  11  12        9.47        5.95      2.51 o 
  -7  11  12       14.57       10.79      4.63 o 
  -6  11  12        0.08        0.75      2.12 o 
  -5  11  12       11.04        8.50      2.63 o 
  -4  11  12        3.38        1.57      2.15 o 
  -3  11  12        4.45        7.82      2.61 o 
  -2  11  12        4.90        6.99      2.86 o 
  -1  11  12       11.72       10.76      3.36 o 
   0  11  12        0.52        0.56      3.52 o 
   1  11  12       59.83       57.78      7.78 o 
   2  11  12       80.04       69.27     11.70 o 
   3  11  12        0.08        7.12      4.52 o 
 -11  12  12      148.67      147.91     10.13 o 
 -10  12  12        1.57        5.49      2.74 o 
  -9  12  12       20.78       14.15      3.23 o 
  -8  12  12        4.98        5.41      2.52 o 
  -7  12  12        1.51        0.06      2.09 o 
  -6  12  12        2.79        4.31      2.43 o 
  -5  12  12       42.49       41.48      4.18 o 
  -4  12  12       20.67       21.89      3.31 o 
  -3  12  12        0.06        0.72      2.59 o 
  -2  12  12       13.48        9.00      3.12 o 
  -1  12  12       72.20       75.82      6.32 o 
   0  12  12      105.68      109.61      7.35 o 
   1  12  12       18.21       20.86      4.14 o 
   2  12  12       11.93       11.43      4.40 o 
 -10  13  12        2.76        6.89      2.73 o 
  -9  13  12       13.12       15.12      4.15 o 
  -8  13  12        6.48        8.86      2.80 o 
  -7  13  12        2.50        2.31      2.37 o 
  -6  13  12      105.13      117.82      6.49 o 
  -5  13  12        9.82        6.04      2.41 o 
  -4  13  12        5.36        6.13      2.38 o 
  -3  13  12       79.99       78.15      5.43 o 
  -2  13  12        0.04        0.67      2.57 o 
  -1  13  12      322.66      357.61     17.07 o 
   0  13  12       12.09       14.98      3.56 o 
   1  13  12       24.85       22.11      4.33 o 
  -9  14  12        5.51        5.75      2.87 o 
  -8  14  12       19.24       18.59      3.44 o 
  -7  14  12        1.04        1.17      2.27 o 
  -6  14  12       54.72       52.87      7.15 o 
  -5  14  12        8.49        8.78      2.79 o 
  -4  14  12        4.98        4.82      2.50 o 
  -3  14  12       58.59       76.99      7.70 o 
  -2  14  12       33.30       33.60      4.76 o 
  -1  14  12        6.89        2.06      3.39 o 
   0  14  12      108.44      118.26      7.81 o 
   1  14  12       74.25       62.23      6.21 o 
  -8  15  12        4.59        5.04      2.59 o 
  -7  15  12        1.99        3.38      2.25 o 
  -6  15  12        6.63        4.91      2.56 o 
  -5  15  12       10.43        9.50      3.24 o 
  -4  15  12       50.42       49.81      4.77 o 
  -3  15  12      108.43      120.60      6.97 o 
  -2  15  12       51.11       53.52      6.98 o 
  -1  15  12      251.59      268.55     17.62 o 
   0  15  12        1.82        4.43      2.93 o 
  -7  16  12       18.72       21.64      3.89 o 
  -6  16  12       27.99       21.26      3.31 o 
  -5  16  12       42.58       42.94      4.38 o 
  -4  16  12       37.25       42.94      4.46 o 
  -3  16  12        9.64        8.67      2.59 o 
  -2  16  12       15.55       13.87      4.78 o 
 -13   1  13        1.61        2.62      2.40 o 
 -12   1  13        7.31        4.00      2.37 o 
 -11   1  13      198.91      201.03     11.61 o 
 -10   1  13        0.40        1.12      2.33 o 
  -9   1  13      108.70      107.45      5.11 o 
  -8   1  13      147.50      137.31      7.03 o 
  -7   1  13      312.93      332.23      7.97 o 
  -6   1  13      110.61      111.11      6.13 o 
  -5   1  13        0.55        1.45      2.02 o 
  -4   1  13      116.63      119.85      4.81 o 
  -3   1  13      193.70      193.77      5.97 o 
  -2   1  13      104.95      108.26      6.34 o 
  -1   1  13       18.06       19.33      2.89 o 
   0   1  13      110.53      129.41      5.22 o 
   1   1  13        5.51       10.01      2.76 o 
   2   1  13       75.58       87.77      4.77 o 
   3   1  13        8.50       12.05      3.95 o 
   4   1  13       22.40       20.01      3.34 o 
 -13   2  13      189.77      188.32      6.46 o 
 -12   2  13       59.88       63.41      4.57 o 
 -11   2  13       26.20       29.63      3.05 o 
 -10   2  13        2.11        1.24      2.27 o 
  -9   2  13      127.79      123.91      4.75 o 
  -8   2  13        2.10        5.02      2.08 o 
  -7   2  13       15.31        9.65      2.17 o 
  -6   2  13       11.34        8.99      2.26 o 
  -5   2  13       37.27       34.89      3.01 o 
  -4   2  13        0.00       -0.55      1.81 o 
  -3   2  13        9.35        6.82      2.45 o 
  -2   2  13       74.85       92.61      4.33 o 
  -1   2  13       62.82       75.89      4.03 o 
   0   2  13        0.01        0.80      2.22 o 
   1   2  13       74.34       86.97      4.54 o 
   2   2  13        3.46        3.02      2.51 o 
   3   2  13       54.92       69.92      5.60 o 
 -13   3  13      251.40      249.47      9.36 o 
 -12   3  13        0.00        1.15      2.95 o 
 -11   3  13        0.97        1.15      2.18 o 
 -10   3  13       12.39       12.47      2.55 o 
  -9   3  13        0.21        0.40      1.87 o 
  -8   3  13       12.62       11.71      2.26 o 
  -7   3  13       13.94        9.48      2.11 o 
  -6   3  13        2.86        3.54      1.87 o 
  -5   3  13       63.74       67.05      3.50 o 
  -4   3  13       49.74       50.94      3.23 o 
  -3   3  13        4.90        3.38      3.19 o 
  -2   3  13        0.93       -1.28      1.77 o 
  -1   3  13        5.48        5.86      2.19 o 
   0   3  13      400.18      412.21      8.81 o 
   1   3  13        5.84        6.93      2.96 o 
   2   3  13       20.20       21.59      3.98 o 
   3   3  13        8.73       19.79      7.23 o 
 -13   4  13       66.52       76.24     13.58 o 
 -12   4  13        6.78        8.23      3.50 o 
 -11   4  13        2.84        4.08      3.00 o 
 -10   4  13        2.41        4.90      2.87 o 
  -9   4  13        0.00       -2.31      2.31 o 
  -8   4  13        0.11        1.79      1.73 o 
  -7   4  13       32.03       27.34      2.89 o 
  -6   4  13        8.06        8.68      1.76 o 
  -5   4  13       24.71       29.15      2.39 o 
  -4   4  13        0.45        1.20      1.55 o 
  -3   4  13       43.20       50.26      2.91 o 
  -2   4  13        0.27        0.64      3.65 o 
  -1   4  13       21.82       14.73      4.31 o 
   0   4  13       68.30       71.64      7.39 o 
   1   4  13        2.89        0.90      3.99 o 
   2   4  13       14.23       14.28     10.40 o 
   3   4  13        1.06        1.59      4.32 o 
 -12   5  13        8.18        6.45      6.12 o 
 -11   5  13       12.60        7.17      3.43 o 
 -10   5  13        1.64       -0.40      2.70 o 
  -9   5  13       14.95        9.09      3.29 o 
  -8   5  13        1.99        1.11      2.54 o 
  -7   5  13        0.45       -0.78      2.49 o 
  -6   5  13        0.52       -0.28      2.12 o 
  -5   5  13       57.98       54.39      4.92 o 
  -4   5  13       61.06       50.51      4.78 o 
  -3   5  13        2.06        2.12      2.75 o 
  -2   5  13       67.50       77.17      5.69 o 
  -1   5  13        3.96        4.41      4.05 o 
   0   5  13        7.49       11.36      4.63 o 
   1   5  13      137.61      139.12      8.95 o 
   2   5  13        1.28        1.12      8.14 o 
   3   5  13       12.03        8.41      4.74 o 
 -12   6  13        5.05        5.43      3.25 o 
 -11   6  13        0.46        2.75      3.10 o 
 -10   6  13        0.61        1.19      2.72 o 
  -9   6  13        0.40       -0.43      2.71 o 
  -8   6  13       10.46        5.77      2.64 o 
  -7   6  13       76.87       76.08      4.94 o 
  -6   6  13       52.41       48.50      4.23 o 
  -5   6  13       29.33       29.40      3.60 o 
  -4   6  13       42.95       45.72      4.63 o 
  -3   6  13       23.05       22.21      3.94 o 
  -2   6  13      113.55      125.09      6.87 o 
  -1   6  13       25.76       23.48      4.14 o 
   0   6  13        4.55        0.54      2.93 o 
   1   6  13      224.17      251.05     11.78 o 
   2   6  13        1.72        0.58      4.35 o 
   3   6  13      263.17      289.51     27.84 o 
 -12   7  13        0.40        2.44      3.28 o 
 -11   7  13       37.49       35.52      5.57 o 
 -10   7  13        0.28        5.85      3.30 o 
  -9   7  13       12.63       16.42      3.27 o 
  -8   7  13       64.32       62.93      5.46 o 
  -7   7  13      158.86      144.57      5.77 o 
  -6   7  13       37.45       33.11      3.11 o 
  -5   7  13        0.00        2.75      1.89 o 
  -4   7  13       54.07       55.00      3.75 o 
  -3   7  13       25.71       28.42      3.07 o 
  -2   7  13      184.02      187.07      7.32 o 
  -1   7  13        6.99       12.11      4.63 o 
   0   7  13       36.52       34.30      4.93 o 
   1   7  13       96.57       96.64      6.94 o 
   2   7  13        6.28        7.57      5.16 o 
   3   7  13      164.86      196.64     11.16 o 
 -12   8  13        3.68        3.67      3.59 o 
 -11   8  13        0.28       -2.06      3.16 o 
 -10   8  13       21.42       21.72      3.76 o 
  -9   8  13       23.14       17.70      3.49 o 
  -8   8  13        4.68        6.14      2.42 o 
  -7   8  13       48.11       42.98      3.47 o 
  -6   8  13        4.80        1.49      1.84 o 
  -5   8  13        4.64        2.83      1.94 o 
  -4   8  13        0.02        2.13      1.92 o 
  -3   8  13       53.82       69.25      4.15 o 
  -2   8  13       15.29       11.83      2.84 o 
  -1   8  13      230.03      258.69      7.76 o 
   0   8  13      133.35      152.71      8.05 o 
   1   8  13      183.16      205.07      9.25 o 
   2   8  13        5.09        7.33      3.95 o 
 -11   9  13        0.18       -1.83      2.74 o 
 -10   9  13       51.93       51.37      4.81 o 
  -9   9  13       12.28        8.34      2.78 o 
  -8   9  13        1.34        2.06      2.04 o 
  -7   9  13       21.63       18.01      3.01 o 
  -6   9  13        0.70        1.54      1.84 o 
  -5   9  13        8.38       10.97      2.33 o 
  -4   9  13       29.67       29.06      3.06 o 
  -3   9  13        6.98        6.72      2.20 o 
  -2   9  13       11.16       19.06      3.05 o 
  -1   9  13        0.06        5.37      2.38 o 
   0   9  13       91.42      112.73      5.69 o 
   1   9  13      189.58      227.56      9.80 o 
   2   9  13        7.92        8.71      3.88 o 
 -11  10  13        5.51        7.76      5.14 o 
 -10  10  13        0.37       -0.19      2.39 o 
  -9  10  13        0.53       -0.33      2.05 o 
  -8  10  13        1.02        3.39      2.18 o 
  -7  10  13        3.40        4.23      2.12 o 
  -6  10  13       49.97       52.09      3.83 o 
  -5  10  13        0.08        0.40      1.89 o 
  -4  10  13       11.20       11.75      2.39 o 
  -3  10  13       26.83       20.90      2.87 o 
  -2  10  13      127.45      133.76      6.03 o 
  -1  10  13       89.49      111.01      5.70 o 
   0  10  13        0.50        3.91      2.51 o 
   1  10  13      265.59      310.52      9.00 o 
 -10  11  13       11.25       13.89      3.17 o 
  -9  11  13        0.02        1.19      2.32 o 
  -8  11  13        0.16       -0.27      2.41 o 
  -7  11  13        1.79        3.16      2.33 o 
  -6  11  13       13.89       18.51      4.50 o 
  -5  11  13       69.92       80.00      5.71 o 
  -4  11  13       80.10       87.86      5.90 o 
  -3  11  13       50.61       51.13      6.09 o 
  -2  11  13       40.80       52.24      9.08 o 
  -1  11  13      166.51      217.70     15.32 o 
   0  11  13        3.14        3.81      2.68 o 
   1  11  13       12.29        9.64      4.46 o 
  -9  12  13       70.34       77.28      6.19 o 
  -8  12  13       11.35       11.32      3.12 o 
  -7  12  13        6.11        3.82      2.61 o 
  -6  12  13        7.69        1.29      2.22 o 
  -5  12  13       19.56       21.65      3.53 o 
  -4  12  13       59.06       71.94      5.55 o 
  -3  12  13       13.96       12.16      3.20 o 
  -2  12  13       75.54       79.33      6.72 o 
  -1  12  13       72.76       92.63      7.21 o 
   0  12  13        0.00       -0.23      2.89 o 
  -9  13  13        0.00        2.20      2.57 o 
  -8  13  13       61.43       70.11      5.84 o 
  -7  13  13       43.26       37.84      5.06 o 
  -6  13  13       26.70       34.93      4.28 o 
  -5  13  13      105.54      101.00      6.37 o 
  -4  13  13      104.60      127.83      6.98 o 
  -3  13  13      237.74      249.60      9.12 o 
  -2  13  13       53.17       53.36      5.09 o 
  -1  13  13       27.20       29.22      4.61 o 
  -8  14  13       18.74       18.97      3.47 o 
  -7  14  13       17.28       10.87      3.10 o 
  -6  14  13      188.50      200.11      8.28 o 
  -5  14  13       25.22       20.53      3.59 o 
  -4  14  13      324.54      327.33     17.18 o 
  -3  14  13       22.29       23.98      4.72 o 
  -2  14  13       14.60       15.16      3.49 o 
  -6  15  13      197.98      213.36      8.43 o 
  -5  15  13       18.88       15.80      3.23 o 
  -4  15  13      145.95      154.57      7.33 o 
  -3  15  13        4.36        2.63      3.67 o 
 -12   0  14      146.87      151.05      7.86 o 
 -11   0  14      368.12      371.33     11.98 o 
 -10   0  14      333.30      350.62     11.51 o 
  -9   0  14       82.17       82.83      6.05 o 
  -8   0  14        2.51        4.32      3.30 o 
  -7   0  14      167.97      157.65      7.69 o 
  -6   0  14      123.83      148.18      7.71 o 
  -5   0  14      157.58      155.36      7.83 o 
  -4   0  14      157.40      190.65      9.45 o 
  -3   0  14       21.44       20.33      4.30 o 
  -2   0  14      157.25      188.03      8.92 o 
  -1   0  14      132.20      150.66      8.14 o 
   0   0  14       92.43      122.04      7.42 o 
   1   0  14       32.50       31.01      5.01 o 
   2   0  14        5.68        6.75      9.41 o 
 -12   1  14      164.36      178.08      5.82 o 
 -11   1  14       82.17       82.49      4.29 o 
 -10   1  14      144.98      137.94      6.41 o 
  -9   1  14       41.82       32.05      3.19 o 
  -8   1  14       65.39       68.73      4.05 o 
  -7   1  14        1.85        3.72      2.21 o 
  -6   1  14       12.03       13.60      2.58 o 
  -5   1  14       21.17       25.59      3.07 o 
  -4   1  14       38.72       39.98      3.46 o 
  -3   1  14        9.79       10.08      2.63 o 
  -2   1  14       41.08       48.25      3.76 o 
  -1   1  14        3.18        4.35      2.56 o 
   0   1  14        0.08       -1.65      2.46 o 
   1   1  14        0.14        0.22      2.69 o 
   2   1  14       13.50       11.83      3.02 o 
 -12   2  14        2.01        0.78      2.63 o 
 -11   2  14        2.80        5.01      2.27 o 
 -10   2  14       10.69       14.30      4.36 o 
  -9   2  14        7.64        7.49      3.31 o 
  -8   2  14       23.65       20.16      2.66 o 
  -7   2  14       29.33       33.16      3.11 o 
  -6   2  14        0.69        3.50      2.16 o 
  -5   2  14        0.45       -0.10      1.98 o 
  -4   2  14        6.24        7.27      2.43 o 
  -3   2  14      315.57      343.24      9.16 o 
  -2   2  14       14.30       19.17      3.94 o 
  -1   2  14        0.35        1.98      2.36 o 
   0   2  14       22.19       24.46      3.12 o 
   1   2  14       70.28       78.55      5.79 o 
   2   2  14       37.45       44.82      4.96 o 
 -12   3  14        5.11        2.81      4.17 o 
 -11   3  14        8.77        2.63      3.44 o 
 -10   3  14        7.82        6.41      2.59 o 
  -9   3  14       16.22       17.65      5.89 o 
  -8   3  14        0.02       -1.39      1.89 o 
  -7   3  14       34.01       31.73      2.86 o 
  -6   3  14      103.56      102.13      4.30 o 
  -5   3  14       49.55       54.96      3.39 o 
  -4   3  14       61.18       68.15      3.75 o 
  -3   3  14       57.75       73.39      5.64 o 
  -2   3  14       22.71       23.88      4.44 o 
  -1   3  14       20.37       16.56      3.36 o 
   0   3  14       43.05       45.96      5.13 o 
   1   3  14       23.51       24.77      5.46 o 
   2   3  14        0.33       -3.03      3.96 o 
 -12   4  14        0.52       -0.32      3.55 o 
 -11   4  14       11.73       15.15      4.40 o 
 -10   4  14        5.83        5.76      3.75 o 
  -9   4  14       38.80       42.74      5.47 o 
  -8   4  14        1.02        3.70      3.61 o 
  -7   4  14        0.01        4.86      3.70 o 
  -6   4  14        0.87       -2.73      2.73 o 
  -5   4  14        5.82        7.06      3.79 o 
  -4   4  14        9.65        2.57      7.43 o 
  -3   4  14       18.57       23.61      5.03 o 
  -2   4  14       23.29       28.64     10.44 o 
  -1   4  14      189.45      204.31     10.25 o 
   0   4  14        1.28        9.62      5.96 o 
   1   4  14       32.85       39.39      6.28 o 
   2   4  14       35.00       41.87      7.82 o 
 -11   5  14        1.75        7.01      4.88 o 
 -10   5  14       31.24       33.38      8.50 o 
  -9   5  14        0.12        3.97      6.27 o 
  -8   5  14        0.38        0.67      3.42 o 
  -7   5  14        0.45       -0.87      3.18 o 
  -6   5  14        4.02        5.23      3.90 o 
  -5   5  14       11.33       19.65      4.77 o 
  -4   5  14       12.21        9.21      4.38 o 
  -3   5  14       93.25      106.54      7.76 o 
  -2   5  14      219.08      240.05     11.10 o 
  -1   5  14        0.31        0.94      4.13 o 
   0   5  14       11.63        7.10      4.70 o 
   1   5  14        2.96        5.73      4.50 o 
 -11   6  14        1.97        4.41      3.35 o 
 -10   6  14        1.03       -1.15      4.80 o 
  -9   6  14        5.47        4.34      3.56 o 
  -8   6  14       49.92       55.53     10.24 o 
  -7   6  14      116.45      112.82     10.05 o 
  -6   6  14      129.04      112.30      8.01 o 
  -5   6  14      172.35      178.30      9.60 o 
  -4   6  14        9.83       13.76      4.63 o 
  -3   6  14        0.65        3.49      9.77 o 
  -2   6  14      189.27      236.86     11.42 o 
  -1   6  14        5.70        7.24      4.55 o 
   0   6  14       37.71       35.38      6.16 o 
   1   6  14      143.93      155.75      9.85 o 
 -11   7  14        4.45        3.17      3.50 o 
 -10   7  14       56.18       49.96      5.41 o 
  -9   7  14       10.50        5.31      4.98 o 
  -8   7  14       14.28       14.92      3.23 o 
  -7   7  14       17.75       20.89      3.56 o 
  -6   7  14        2.45        4.64      2.93 o 
  -5   7  14       19.42       30.16      4.55 o 
  -4   7  14      100.07      106.83      6.82 o 
  -3   7  14       12.34       11.12      3.66 o 
  -2   7  14        9.98        9.62      3.71 o 
  -1   7  14        5.60        3.36      3.16 o 
   0   7  14       73.47       88.07      8.17 o 
   1   7  14       60.69       61.93     12.67 o 
 -11   8  14       55.36       60.61      5.92 o 
 -10   8  14       75.52       68.33      6.18 o 
  -9   8  14        8.76        3.36      2.79 o 
  -8   8  14        6.17        3.53      3.70 o 
  -7   8  14       18.77       22.26      3.73 o 
  -6   8  14        6.41        6.13      2.87 o 
  -5   8  14       30.93       35.32      4.27 o 
  -4   8  14       77.93       80.69      6.38 o 
  -3   8  14       14.63       12.47      3.94 o 
  -2   8  14       11.85        8.89      3.74 o 
  -1   8  14       10.52       10.76      4.01 o 
   0   8  14      451.46      513.38     20.58 o 
   1   8  14        1.25        8.02      5.42 o 
 -10   9  14        6.11        4.16      2.96 o 
  -9   9  14       29.83       27.27      4.11 o 
  -8   9  14        0.55       -1.20      2.59 o 
  -7   9  14       19.49       17.22      3.16 o 
  -6   9  14        2.17        2.05      2.30 o 
  -5   9  14       25.68       27.50      3.19 o 
  -4   9  14        9.47       11.58      2.58 o 
  -3   9  14       20.59       28.25      4.15 o 
  -2   9  14      274.35      277.29     10.39 o 
  -1   9  14        1.12        1.00      3.57 o 
   0   9  14        0.06        1.21      3.44 o 
  -9  10  14        6.21        2.35      2.92 o 
  -8  10  14       17.44       18.43      3.28 o 
  -7  10  14       71.77       69.49      4.50 o 
  -6  10  14       10.41        8.99      2.57 o 
  -5  10  14       18.30       29.34      3.33 o 
  -4  10  14       12.54       16.37      2.87 o 
  -3  10  14       39.34       42.54      3.82 o 
  -2  10  14       24.56       28.75      3.85 o 
  -1  10  14        9.30       18.58      4.53 o 
  -9  11  14        3.77        1.54      3.57 o 
  -8  11  14        2.19        3.85      2.68 o 
  -7  11  14        4.77        9.84      2.84 o 
  -6  11  14       52.73       40.83      4.66 o 
  -5  11  14      225.27      233.08     17.10 o 
  -4  11  14       48.48       51.60      5.15 o 
  -3  11  14        3.31        4.44      2.46 o 
  -2  11  14      264.64      290.75      8.12 o 
  -1  11  14        9.02        9.83      3.41 o 
  -8  12  14        1.54        2.76      2.72 o 
  -7  12  14      101.40      110.50      6.90 o 
  -6  12  14        1.74        3.46      2.73 o 
  -5  12  14       54.08       66.75      8.06 o 
  -4  12  14      212.15      229.42      9.05 o 
  -3  12  14       49.78       47.79      5.10 o 
  -2  12  14       59.89       74.20      9.56 o 
  -6  13  14        7.93        8.51      3.04 o 
  -5  13  14       20.54       21.87      3.76 o 
  -4  13  14       19.62       14.74      3.45 o 
 -11   1  15       11.74       11.16      2.64 o 
 -10   1  15       35.28       30.26      3.20 o 
  -9   1  15        3.63        7.00      2.43 o 
  -8   1  15       11.09       13.37      4.41 o 
  -7   1  15       44.75       48.18      3.61 o 
  -6   1  15       83.83       91.75      4.50 o 
  -5   1  15       51.81       58.16      3.90 o 
  -4   1  15        8.90        6.69      2.64 o 
  -3   1  15        4.19        8.43      2.61 o 
  -2   1  15       73.03       88.77      4.69 o 
  -1   1  15       69.01       76.80      4.48 o 
   0   1  15       21.24       25.76      3.43 o 
 -11   2  15        0.56        1.56      2.53 o 
 -10   2  15       64.00       65.28      9.21 o 
  -9   2  15       50.00       48.26      3.82 o 
  -8   2  15       41.78       44.11      3.36 o 
  -7   2  15       95.78      107.27      4.69 o 
  -6   2  15       20.69       15.48      2.75 o 
  -5   2  15       48.66       55.83      3.75 o 
  -4   2  15       17.15       16.07      2.76 o 
  -3   2  15        5.72        2.75      2.40 o 
  -2   2  15       52.01       47.89      5.48 o 
  -1   2  15        0.17       -0.54      3.68 o 
   0   2  15        2.90        4.03      4.91 o 
 -11   3  15        0.24        6.00      3.92 o 
 -10   3  15        0.48        5.84      3.97 o 
  -9   3  15        0.53       -1.92      3.23 o 
  -8   3  15        0.09       -0.05      3.59 o 
  -7   3  15        1.11        0.90      2.25 o 
  -6   3  15       22.35       23.68      3.22 o 
  -5   3  15       50.09       49.65      5.54 o 
  -4   3  15       93.25      104.51      7.71 o 
  -3   3  15        3.33        5.88      6.23 o 
  -2   3  15        1.50        0.50      3.98 o 
  -1   3  15        0.48        7.85      4.45 o 
   0   3  15        2.96       12.51      4.87 o 
 -11   4  15        0.02        0.87      4.45 o 
 -10   4  15        1.73        3.73      3.82 o 
  -9   4  15       12.04       18.29      4.58 o 
  -8   4  15       25.38       25.09      5.27 o 
  -7   4  15       15.59       17.06      4.70 o 
  -6   4  15       67.78       70.10      6.54 o 
  -5   4  15       98.57      117.37      8.13 o 
  -4   4  15        5.65        9.48      6.00 o 
  -3   4  15        0.37        4.50      4.27 o 
  -2   4  15       11.57       15.11      4.88 o 
  -1   4  15        5.55        1.92      4.16 o 
   0   4  15       11.00       14.84      5.13 o 
 -10   5  15       16.69       15.49      4.73 o 
  -9   5  15       78.40       64.13      6.74 o 
  -8   5  15       75.12       73.07      6.97 o 
  -7   5  15       39.81       31.54      6.39 o 
  -6   5  15        1.95       -2.04      3.68 o 
  -5   5  15       39.38       56.39      6.52 o 
  -4   5  15      118.60      130.06     10.44 o 
  -3   5  15       10.80        9.13      4.48 o 
  -2   5  15        3.96        2.83      4.09 o 
  -1   5  15        4.68        5.48      4.61 o 
   0   5  15        1.56        2.75      4.15 o 
 -10   6  15        0.53        1.20      3.77 o 
  -9   6  15        0.73        2.52      3.76 o 
  -8   6  15        1.44        3.17      5.68 o 
  -7   6  15        1.16        6.37      4.76 o 
  -6   6  15       28.26       23.21      5.29 o 
  -5   6  15       91.90      116.51      8.49 o 
  -4   6  15       36.83       37.37      6.03 o 
  -3   6  15        0.45       -3.65      3.65 o 
  -2   6  15       47.49       46.42      6.76 o 
  -1   6  15       13.72       11.98      7.86 o 
  -9   7  15        0.69       -1.32      3.55 o 
  -8   7  15       37.24       29.03      5.64 o 
  -7   7  15       93.31      105.09      8.34 o 
  -6   7  15       75.31       77.32      7.62 o 
  -5   7  15       69.67       83.68     11.75 o 
  -4   7  15      107.54      131.15      9.20 o 
  -3   7  15        0.24       -1.20      4.06 o 
  -2   7  15      135.27      139.64     27.72 o 
  -1   7  15      142.34      151.26     10.17 o 
  -9   8  15        3.10       -2.78      3.69 o 
  -8   8  15        0.12       -3.14      3.89 o 
  -7   8  15       42.33       56.29      9.16 o 
  -6   8  15       12.46       13.09      4.13 o 
  -5   8  15      107.18      121.87      7.63 o 
  -4   8  15        0.19        0.09      3.45 o 
  -3   8  15        9.74        1.01      3.43 o 
  -2   8  15        0.01        0.48      4.96 o 
  -8   9  15       91.99      112.78      7.23 o 
  -7   9  15       14.35       11.26      4.00 o 
  -6   9  15        0.08        2.85      3.46 o 
  -5   9  15       52.98       48.61      5.75 o 
  -4   9  15       16.33       18.86      5.60 o 
  -3   9  15      483.50      595.93     16.25 o 
  -2   9  15        4.75        3.97      6.27 o 
  -7  10  15        0.07        3.07      3.08 o 
  -6  10  15        1.72        2.10      3.08 o 
  -5  10  15       95.22       77.25      6.63 o 
  -4  10  15        0.05        1.87      3.78 o 
  -9   0  16       56.08       60.12      5.41 o 
  -8   0  16       73.43       77.48      6.00 o 
  -7   0  16        0.14       -1.39      3.39 o 
  -6   0  16        0.94        0.65      3.51 o 
  -5   0  16       39.96       43.73      5.34 o 
  -4   0  16       93.07      103.83      7.03 o 
  -3   0  16       27.95       38.94      5.15 o 
  -2   0  16        0.08        1.44      3.58 o 
  -9   1  16       51.38       50.31      4.28 o 
  -8   1  16       38.31       45.62      3.59 o 
  -7   1  16       78.43       84.62      4.35 o 
  -6   1  16       41.45       41.16      3.59 o 
  -5   1  16       92.70       91.56      4.61 o 
  -4   1  16       40.49       64.66      4.58 o 
  -3   1  16       27.36       26.88      3.35 o 
  -2   1  16       37.55       47.94      3.86 o 
  -9   2  16        5.02        3.29      2.67 o 
  -8   2  16        0.24       -1.79      2.52 o 
  -7   2  16       37.36       44.09      5.25 o 
  -6   2  16        0.07        1.97      2.32 o 
  -5   2  16       22.29       16.64      2.83 o 
  -4   2  16       21.35       17.45      2.81 o 
  -3   2  16       26.60       26.34      4.11 o 
  -2   2  16        3.85        1.76      3.88 o 
  -9   3  16       20.65       14.38      4.63 o 
  -8   3  16       40.30       47.16      6.00 o 
  -7   3  16        1.73        5.50      4.02 o 
  -6   3  16       23.09       20.82      4.82 o 
  -5   3  16       11.08       14.73      4.55 o 
  -4   3  16        2.70        6.01      5.76 o 
  -3   3  16        5.30        8.98      9.65 o 
  -9   4  16        0.36       -2.38      6.95 o 
  -8   4  16       47.06       57.10     11.12 o 
  -7   4  16      112.04      126.77      8.39 o 
  -6   4  16        0.02       -0.80      3.87 o 
  -5   4  16        0.77        1.11      3.88 o 
  -4   4  16        2.07        3.12      5.36 o 
  -3   4  16        7.89        3.11      3.86 o 
  -8   5  16       87.29      105.17      8.15 o 
  -7   5  16       10.23       13.32      4.81 o 
  -6   5  16       13.20        8.20      6.63 o 
  -5   5  16        9.23       13.70      4.83 o 
  -4   5  16       11.04        4.64      4.23 o 
  -3   5  16       11.83       11.18      4.67 o 
  -7   6  16        0.06       10.56      4.47 o 
  -6   6  16        0.36        3.52      4.41 o 
  -5   6  16        5.42        0.77      4.20 o 
  -4   6  16        0.08       -1.66      4.12 o 
  -6   7  16       40.69       46.58     19.30 o 
  -5   7  16       53.73       63.69      9.61 o 
                                                 
